# Supplementary material for: Serum proteins differentially expressed in early- and late-onset preeclampsia assessed using iTRAQ proteomics and bioinformatics analyses
Source: PeerJ. 2020 Sep 1;8:e9753. doi: 10.7717/peerj.9753 (PMC7473043; doi:10.7717/peerj.9753)
Supplement: Supplemental Information 1 — Among them, 51 proteins were significantly upregulated and 19 proteins were significantly downregulated. [file peerj-08-9753-s001.xlsx]

## Sheet: Sheet1
														early onset preeclampsia				control
Accession	gene name	Description	Coverage	# Peptides	# PSMs	# Unique Peptides	# Protein Groups	# AAs	MW [kDa]	calc. pI	Score Sequest HT: Sequest HT	# Peptides (by Search Engine): Sequest HT	# Razor Peptides	BXT	SYY	YBY	ZSS	YRR	FR	BHR	TF	Group_control_early.average	Group_control_early.call.percent	Group_early_onset_eclampsia.average	Group_early_onset_eclampsia.call.percent	Group_early_onset_eclampsia.vs.Group_control_early.FC	pvalue
B2R5G8	#N/A	Serum amyloid A protein OS=Homo sapiens OX=9606 PE=2 SV=1	55	9	126	1	1	130	14.8	8.98	265.36	9	0	NA	NA	NA	2.29755e+06	987637	3.36035e+08	2.06633e+08	2.52522e+08	1.99044e+08	1	2.29755e+06	0.25	0.0115429	NA
Q9Y6Z7	COLEC10	Collectin-10 OS=Homo sapiens OX=9606 GN=COLEC10 PE=1 SV=2	9	2	11	2	1	277	30.7	7.33	12.4	2	0	NA	NA	5.06234e+06	NA	1.07337e+06	NA	NA	3.00274e+07	1.55504e+07	0.5	5.06234e+06	0.25	0.325544	NA
Q86TV4	#N/A	Full-length cDNA clone CS0DI085YI08 of Placenta of Homo sapiens (human) (Fragment) OS=Homo sapiens OX=9606 PE=2 SV=1	2	1	7	1	1	545	60	5.07	10.47	1	0	NA	2.13159e+06	969756	4.98362e+06	1.31315e+06	1.78013e+06	2.91638e+06	2.37429e+06	2.09599e+06	1	2.69499e+06	0.75	1.28578	0.60299
V9HW90	HEL-75	Glutathione reductase OS=Homo sapiens OX=9606 GN=HEL-75 PE=2 SV=1	2	1	1	1	1	522	56.2	8.5	1.97	1	0	NA	NA	NA	6.39812e+06	1.75784e+06	NA	NA	NA	1.75784e+06	0.25	6.39812e+06	0.25	3.63976	NA
P05160	F13B	Coagulation factor XIII B chain OS=Homo sapiens OX=9606 GN=F13B PE=1 SV=3	3	2	3	2	1	661	75.5	6.39	7.73	2	0	NA	4.13809e+06	NA	3.12808e+06	1.7693e+06	NA	NA	NA	1.7693e+06	0.25	3.63308e+06	0.5	2.0534	NA
A8K4W0	RPS3A	40S ribosomal protein S3a OS=Homo sapiens OX=9606 GN=RPS3A PE=2 SV=1	6	1	3	1	1	264	29.9	9.73	5.89	1	0	NA	9.04016e+06	NA	NA	2.8309e+06	1.28069e+07	8.92636e+06	4.51202e+06	7.26904e+06	1	9.04016e+06	0.25	1.24365	NA
P01706	IGLV2-11	Immunoglobulin lambda variable 2-11 OS=Homo sapiens OX=9606 GN=IGLV2-11 PE=1 SV=2	13	2	16	1	1	119	12.6	7.24	35.45	2	0	NA	NA	5.94412e+06	NA	4.10511e+06	NA	NA	NA	4.10511e+06	0.25	5.94412e+06	0.25	1.44798	NA
Q9UL89	#N/A	Myosin-reactive immunoglobulin heavy chain variable region (Fragment) OS=Homo sapiens OX=9606 PE=2 SV=1	10	1	5	1	1	116	12.6	9.1	14.08	1	0	NA	2.33746e+06	NA	1.60496e+06	5.32092e+06	1.58174e+09	2.76763e+09	1.78586e+09	1.53514e+09	1	1.97121e+06	0.5	0.00128406	0.148414
C9JC84	FGG	Fibrinogen gamma chain OS=Homo sapiens OX=9606 GN=FGG PE=1 SV=1	9	4	8	4	1	461	52.3	5.63	21.77	4	0	NA	NA	5.61218e+06	1.42125e+06	6.1412e+06	NA	NA	NA	6.1412e+06	0.25	3.51671e+06	0.5	0.572643	NA
P01709	IGLV2-8	Immunoglobulin lambda variable 2-8 OS=Homo sapiens OX=9606 GN=IGLV2-8 PE=1 SV=2	14	2	21	1	1	118	12.4	5.91	41.07	2	0	NA	2.21832e+06	1.95884e+07	8.51023e+06	6.3324e+06	5.32443e+07	5.82452e+07	9.64214e+07	5.35608e+07	1	1.01057e+07	0.75	0.188676	0.108276
Q9UQ72	PSG11	Pregnancy-specific beta-1-glycoprotein 11 OS=Homo sapiens OX=9606 GN=PSG11 PE=2 SV=3	29	8	131	1	1	335	37.1	7.14	310.42	8	0	NA	1.38102e+07	NA	NA	6.42374e+06	NA	NA	NA	6.42374e+06	0.25	1.38102e+07	0.25	2.14987	NA
S6BAM6	#N/A	IgG H chain OS=Homo sapiens OX=9606 PE=1 SV=1	23	6	62	1	1	319	34.3	7.84	152.6	6	0	NA	NA	9.07274e+06	7.10065e+06	8.46359e+06	NA	NA	NA	8.46359e+06	0.25	8.0867e+06	0.5	0.955469	NA
Q6LDC6	vitamin	Vitamin D binding protein protein (Fragment) OS=Homo sapiens OX=9606 GN=vitamin D binding protein PE=4 SV=1	100	2	76	1	1	17	2.1	7.25	114.6	2	0	NA	1.16466e+07	NA	1.53718e+06	9.87167e+06	NA	6.35006e+06	764572	5.6621e+06	0.75	6.59191e+06	0.5	1.16422	0.86671
A0A024R1G8	APOL1	Apolipoprotein L, 1, isoform CRA_b OS=Homo sapiens OX=9606 GN=APOL1 PE=4 SV=1	24	12	149	1	1	414	45.8	6.29	392.74	12	0	NA	1.51635e+07	NA	NA	2.02704e+07	3.14537e+08	5.31023e+08	4.32911e+08	3.24685e+08	1	1.51635e+07	0.25	0.0467022	NA
P13647	KRT5	Keratin, type II cytoskeletal 5 OS=Homo sapiens OX=9606 GN=KRT5 PE=1 SV=3	19	11	25	5	1	590	62.3	7.74	44.6	11	0	NA	3.67297e+07	9.22074e+06	NA	3.38978e+07	6.13979e+07	5.37946e+07	7.71689e+07	5.65648e+07	1	2.29752e+07	0.5	0.406175	0.102143
P04196	HRG	Histidine-rich glycoprotein OS=Homo sapiens OX=9606 GN=HRG PE=1 SV=1	35	20	295	1	1	525	59.5	7.5	716.3	20	0	NA	5.17337e+07	NA	6.86356e+07	4.98574e+07	NA	NA	NA	4.98574e+07	0.25	6.01847e+07	0.5	1.20714	NA
B7Z7M2	#N/A	cDNA FLJ51564, highly similar to Pregnancy zone protein OS=Homo sapiens OX=9606 PE=2 SV=1	41	6	121	2	1	136	15	5.11	304.25	6	0	NA	2.91189e+08	NA	4.64049e+07	5.83914e+07	5.63593e+08	2.43498e+08	1.82157e+08	2.6191e+08	1	1.68797e+08	0.5	0.644485	0.628648
V9HWI6	HEL-S-51	Epididymis secretory protein Li 51 OS=Homo sapiens OX=9606 GN=HEL-S-51 PE=2 SV=1	68	45	2942	2	1	474	52.9	5.54	6498.24	45	0	NA	3.92468e+09	1.87955e+09	2.43344e+09	2.94478e+09	3.61096e+09	2.672e+09	3.16569e+09	3.09836e+09	1	2.74589e+09	0.75	0.886241	0.558293
A8K8Z4	#N/A	cDNA FLJ78071, highly similar to Human MHC class III complement component C6 mRNA OS=Homo sapiens OX=9606 PE=2 SV=1	39	43	744	1	1	934	104.6	6.62	1825.54	43	0	NA	4.65019e+07	NA	3.38857e+07	NA	1.87597e+06	NA	NA	1.87597e+06	0.25	4.01938e+07	0.5	21.4256	NA
B7Z8B6	#N/A	cDNA FLJ54395, highly similar to Inter-alpha-trypsin inhibitor heavy chain H1 OS=Homo sapiens OX=9606 PE=2 SV=1	29	15	368	2	1	623	69.5	6.16	1116.12	15	0	NA	1.8763e+08	NA	NA	NA	3.92571e+07	NA	NA	3.92571e+07	0.25	1.8763e+08	0.25	4.77951	NA
X6R8F3	LCN2	Neutrophil gelatinase-associated lipocalin OS=Homo sapiens OX=9606 GN=LCN2 PE=1 SV=1	16	2	8	2	1	200	22.8	8.5	23.66	2	0	NA	NA	6.62486e+06	4.20384e+06	NA	6.42021e+06	5.87316e+06	2.34624e+06	4.87987e+06	0.75	5.41435e+06	0.5	1.10953	0.79456
Q59G88	#N/A	Coronin (Fragment) OS=Homo sapiens OX=9606 PE=3 SV=1	6	3	4	3	1	558	59.6	8.13	8.42	3	0	NA	4.20845e+06	779234	5.79504e+06	NA	4.31835e+06	4.02227e+06	NA	4.17031e+06	0.5	3.59424e+06	0.75	0.861864	0.783091
A0PJA6	TF	TF protein (Fragment) OS=Homo sapiens OX=9606 GN=TF PE=2 SV=1	54	13	345	1	1	180	19.9	8.5	1078.45	13	0	NA	3.17257e+06	2.22534e+06	NA	NA	1.8383e+06	4.44316e+06	NA	3.14073e+06	0.5	2.69895e+06	0.5	0.85934	0.780112
A0A1B1CYC5	Gc	Vitamin D binding protein (Fragment) OS=Homo sapiens OX=9606 GN=Gc PE=4 SV=1	38	2	36	2	1	34	3.7	8.56	95.85	2	0	NA	NA	NA	1.83952e+09	NA	NA	2.71594e+09	3.15416e+09	2.93505e+09	0.5	1.83952e+09	0.25	0.626742	NA
P0DJI9	SAA2	Serum amyloid A-2 protein OS=Homo sapiens OX=9606 GN=SAA2 PE=1 SV=1	52	8	92	4	1	122	13.5	9.14	293.66	8	0	NA	1.14264e+07	1.50288e+08	5.39e+07	NA	1.87109e+08	4.24445e+07	NA	1.14777e+08	0.5	7.18713e+07	0.75	0.626184	0.610166
P23468	PTPRD	Receptor-type tyrosine-protein phosphatase delta OS=Homo sapiens OX=9606 GN=PTPRD PE=1 SV=2	1	1	2	1	1	1912	214.6	6.57	4.82	1	0	NA	2.49481e+06	NA	3.16979e+06	NA	6.97209e+06	4.91274e+06	9.44412e+06	7.10965e+06	0.75	2.8323e+06	0.5	0.398374	0.0875653
Q6GMW4	IGL@	IGL@ protein OS=Homo sapiens OX=9606 GN=IGL@ PE=2 SV=1	36	7	77	1	1	233	24.8	6.74	182.79	7	0	NA	3.62778e+06	NA	NA	NA	NA	NA	1.63425e+07	1.63425e+07	0.25	3.62778e+06	0.25	0.221985	NA
Q6MZX7	DKFZp686M24218	Uncharacterized protein DKFZp686M24218 OS=Homo sapiens OX=9606 GN=DKFZp686M24218 PE=2 SV=1	17	6	72	2	1	476	52.4	7.77	172.92	6	0	NA	3.80277e+06	NA	NA	NA	NA	2.16773e+07	NA	2.16773e+07	0.25	3.80277e+06	0.25	0.175427	NA
A8K6A6	#N/A	cDNA FLJ78619, highly similar to Homo sapiens melanoma cell adhesion molecule (MCAM), mRNA OS=Homo sapiens OX=9606 PE=2 SV=1	6	3	7	3	1	646	71.6	5.67	15.04	3	0	NA	2.04139e+06	2.31842e+06	NA	NA	3.5477e+07	1.12476e+08	1.31228e+08	9.30604e+07	0.75	2.1799e+06	0.5	0.0234246	0.0956257
P02647	APOA1	Apolipoprotein A-I OS=Homo sapiens OX=9606 GN=APOA1 PE=1 SV=1	84	46	6054	46	1	267	30.8	5.76	10105.3	46	0	2.45748e+11	2.54854e+11	3.19167e+11	2.08524e+11	2.79163e+11	1.93761e+11	2.24681e+11	1.73132e+11	2.17684e+11	1	2.57073e+11	1	1.18095	0.272039
P01024	C3	Complement C3 OS=Homo sapiens OX=9606 GN=C3 PE=1 SV=2	61	138	7062	138	1	1663	187	6.4	14560.1	138	0	1.75556e+11	1.79888e+11	1.48712e+11	2.11094e+11	1.69003e+11	1.88833e+11	1.89544e+11	1.7206e+11	1.7986e+11	1	1.78813e+11	1	0.994176	0.942314
A0A384MDQ7	#N/A	Epididymis secretory sperm binding protein OS=Homo sapiens OX=9606 PE=2 SV=1	67	36	2778	29	1	418	46.7	5.59	4532.08	36	9	1.23114e+11	1.2501e+11	1.44868e+11	1.16536e+11	1.08721e+11	1.23294e+11	1.07912e+11	1.14499e+11	1.13607e+11	1	1.27382e+11	1	1.12125	0.0989116
D6RF35	GC	Vitamin D-binding protein OS=Homo sapiens OX=9606 GN=GC PE=1 SV=1	63	46	3019	3	1	476	53	5.52	6682.02	46	46	1.09869e+11	6.91451e+10	5.00294e+10	7.71512e+10	7.89575e+10	6.93469e+10	7.46991e+10	6.74532e+10	7.26142e+10	1	7.65487e+10	1	1.05418	0.768058
P02790	HPX	Hemopexin OS=Homo sapiens OX=9606 GN=HPX PE=1 SV=2	60	33	4146	33	1	462	51.6	7.02	7269.79	33	0	7.24575e+10	5.99219e+10	6.08364e+10	8.88257e+10	7.48104e+10	7.90609e+10	9.08316e+10	8.51296e+10	8.24581e+10	1	7.05104e+10	1	0.855105	0.166761
A5PL27	CP	CP protein OS=Homo sapiens OX=9606 GN=CP PE=2 SV=1	46	61	2965	57	1	1065	122.1	5.72	6649.7	61	4	6.35376e+10	6.30399e+10	6.901e+10	6.7136e+10	5.6442e+10	6.84281e+10	5.07468e+10	4.87189e+10	5.6084e+10	1	6.56809e+10	1	1.17112	0.0848528
D3DRR6	ITIH2	Inter-alpha (Globulin) inhibitor H2, isoform CRA_a OS=Homo sapiens OX=9606 GN=ITIH2 PE=4 SV=1	31	38	1402	38	1	947	106.5	6.95	3091.87	38	0	5.58228e+10	6.10497e+10	6.95154e+10	4.92045e+10	4.67809e+10	2.96248e+10	4.24739e+10	3.39783e+10	3.82145e+10	1	5.88981e+10	1	1.54125	0.0118612
P0C0L4	C4A	Complement C4-A OS=Homo sapiens OX=9606 GN=C4A PE=1 SV=2	45	93	2441	5	1	1744	192.7	7.08	6008.91	93	86	4.84583e+10	1.47223e+10	3.66335e+10	4.55398e+10	4.30614e+10	8.2983e+10	4.69249e+10	2.6405e+10	4.98435e+10	1	3.63384e+10	1	0.72905	0.376569
C0JYY2	APOB	Apolipoprotein B (Including Ag(X) antigen), isoform CRA_a OS=Homo sapiens OX=9606 GN=APOB PE=4 SV=1	41	217	3661	157	1	4563	515.2	7.05	8049.42	217	61	4.62915e+10	5.37936e+10	4.58359e+10	4.74961e+10	5.75297e+10	2.37808e+10	3.34574e+10	3.21974e+10	3.67413e+10	1	4.83543e+10	1	1.31607	0.171815
B4E1Z4	#N/A	cDNA FLJ55673, highly similar to Complement factor B OS=Homo sapiens OX=9606 PE=1 SV=1	44	72	2037	51	1	1266	140.9	7.18	5105.94	72	20	4.41805e+10	2.77986e+10	3.3286e+10	4.56774e+10	3.4338e+10	6.78907e+10	3.99947e+10	3.06816e+10	4.32263e+10	1	3.77356e+10	1	0.872979	0.583517
B4E1C2	KNG1	Kininogen 1, isoform CRA_b OS=Homo sapiens OX=9606 GN=KNG1 PE=2 SV=1	45	42	1573	8	1	644	71.9	6.81	3364.11	42	36	3.6689e+10	3.43198e+10	3.73029e+10	3.73361e+10	3.96866e+10	3.63977e+10	4.07973e+10	4.20732e+10	3.97387e+10	1	3.64119e+10	1	0.916285	0.0562547
B4E1B2	#N/A	cDNA FLJ53691, highly similar to Serotransferrin OS=Homo sapiens OX=9606 PE=2 SV=1	67	75	2379	7	1	678	74.8	7.12	5633.84	75	68	3.5241e+10	5.2302e+10	2.20736e+10	3.37968e+10	2.76463e+10	6.22341e+10	5.58827e+10	1.16608e+11	6.55928e+10	1	3.58533e+10	1	0.546605	0.180108
B7Z8Q2	#N/A	cDNA FLJ55606, highly similar to Alpha-2-HS-glycoprotein OS=Homo sapiens OX=9606 PE=2 SV=1	28	16	787	16	1	433	46.6	6.28	2269.48	16	0	3.43172e+10	3.00338e+10	2.57765e+10	2.59831e+10	2.98102e+10	2.03085e+10	2.33045e+10	2.10578e+10	2.36202e+10	1	2.90276e+10	1	1.22893	0.116997
P00747	PLG	Plasminogen OS=Homo sapiens OX=9606 GN=PLG PE=1 SV=2	70	67	2119	59	1	810	90.5	7.24	5377.38	67	9	3.27536e+10	3.16591e+10	3.23211e+10	4.03979e+10	3.64314e+10	4.01047e+10	4.22891e+10	4.30822e+10	4.04768e+10	1	3.42829e+10	1	0.846976	0.0501631
P04217	A1BG	Alpha-1B-glycoprotein OS=Homo sapiens OX=9606 GN=A1BG PE=1 SV=4	37	21	1106	12	1	495	54.2	5.86	2416.68	21	9	3.01144e+10	2.98999e+10	2.4256e+10	3.4943e+10	2.72048e+10	2.7523e+10	2.8405e+10	2.45437e+10	2.69191e+10	1	2.98033e+10	1	1.10714	0.263463
D9ZGG2	VTN	Vitronectin OS=Homo sapiens OX=9606 GN=VTN PE=4 SV=1	33	18	1015	16	1	478	54.3	5.8	2441.29	18	3	3.00485e+10	2.99562e+10	3.31525e+10	3.91453e+10	3.07921e+10	3.19745e+10	2.87163e+10	2.64885e+10	2.94928e+10	1	3.30756e+10	1	1.12148	0.197117
V9GYM3	APOA2	Apolipoprotein A-II OS=Homo sapiens OX=9606 GN=APOA2 PE=1 SV=1	20	8	741	8	1	133	14.9	8.27	1399.37	8	0	2.83326e+10	3.50421e+10	4.01681e+10	2.44493e+10	4.04154e+10	2.00712e+10	2.70254e+10	2.39685e+10	2.78701e+10	1	3.19981e+10	1	1.14811	0.491195
D9IWP9	#N/A	Beta-2-glycoprotein I (Fragment) OS=Homo sapiens OX=9606 PE=2 SV=1	61	25	875	25	1	326	36.2	8	2190.34	25	0	2.24661e+10	2.2266e+10	1.83367e+10	1.80883e+10	1.95735e+10	1.95714e+10	2.35723e+10	1.6462e+10	1.97948e+10	1	2.02893e+10	1	1.02498	0.802157
B2RMS9	ITIH4	Inter-alpha (Globulin) inhibitor H4 (Plasma Kallikrein-sensitive glycoprotein) OS=Homo sapiens OX=9606 GN=ITIH4 PE=2 SV=1	32	32	1055	1	1	930	103.3	6.98	2492.26	32	35	2.10357e+10	2.64402e+10	2.55157e+10	2.4964e+10	2.0002e+10	2.24837e+10	2.26834e+10	2.01488e+10	2.13295e+10	1	2.44889e+10	1	1.14813	0.0640416
P02768	ALB	Serum albumin OS=Homo sapiens OX=9606 GN=ALB PE=1 SV=2	68	52	1116	52	1	609	69.3	6.28	2773.8	52	0	1.7453e+10	9.73031e+09	9.9896e+09	1.12188e+10	2.00946e+10	1.7894e+10	2.05076e+10	7.5156e+10	3.3413e+10	1	1.20979e+10	1	0.362072	0.179871
P08603	CFH	Complement factor H OS=Homo sapiens OX=9606 GN=CFH PE=1 SV=4	58	77	1932	2	1	1231	139	6.61	4679.97	77	75	1.72493e+10	2.15974e+10	2.15767e+10	1.9416e+10	1.67761e+10	2.2512e+10	1.87411e+10	3.10005e+10	2.22574e+10	1	1.99599e+10	1	0.896774	0.514154
P43652	AFM	Afamin OS=Homo sapiens OX=9606 GN=AFM PE=1 SV=1	57	50	1023	50	1	599	69	5.9	2195.26	50	0	1.65242e+10	1.15535e+10	1.19657e+10	1.87396e+10	1.64278e+10	1.40435e+10	1.33281e+10	1.73311e+10	1.52826e+10	1	1.46957e+10	1	0.961598	0.778815
P19827	ITIH1	Inter-alpha-trypsin inhibitor heavy chain H1 OS=Homo sapiens OX=9606 GN=ITIH1 PE=1 SV=3	32	28	777	15	1	911	101.3	6.79	2218.68	28	14	1.61282e+10	1.38536e+10	1.99751e+10	1.6643e+10	1.50684e+10	1.67336e+10	1.66554e+10	1.4703e+10	1.57901e+10	1	1.665e+10	1	1.05446	0.553073
P01023	A2M	Alpha-2-macroglobulin OS=Homo sapiens OX=9606 GN=A2M PE=1 SV=3	46	63	1681	58	1	1474	163.2	6.46	4169.71	63	6	1.45686e+10	2.43074e+10	2.9133e+10	1.36832e+10	3.8671e+10	2.08577e+10	2.05464e+10	2.60219e+10	2.65242e+10	1	2.04231e+10	1	0.769977	0.323549
P02649	APOE	Apolipoprotein E OS=Homo sapiens OX=9606 GN=APOE PE=1 SV=1	79	41	863	37	1	317	36.1	5.73	1939.83	41	6	1.23035e+10	1.90279e+10	1.41032e+10	9.3314e+09	1.01799e+10	2.88752e+09	1.22039e+10	6.3981e+09	7.91734e+09	1	1.36915e+10	1	1.7293	0.093274
P00734	F2	Prothrombin OS=Homo sapiens OX=9606 GN=F2 PE=1 SV=2	58	39	1150	39	1	622	70	5.9	3409.58	39	0	1.20176e+10	1.75505e+10	1.2961e+10	1.15879e+10	1.21191e+10	1.02521e+10	1.14724e+10	1.15703e+10	1.13535e+10	1	1.35292e+10	1	1.19164	0.177956
P68871	HBB	Hemoglobin subunit beta OS=Homo sapiens OX=9606 GN=HBB PE=1 SV=2	79	12	228	6	1	147	16	7.28	586.84	12	6	1.09315e+10	9.69257e+08	5.22888e+09	6.48867e+09	4.06668e+08	4.85934e+08	8.85293e+08	4.36806e+09	1.53649e+09	1	5.90457e+09	1	3.8429	0.101354
B3KS79	#N/A	cDNA FLJ35730 fis, clone TESTI2003131, highly similar to ALPHA-1-ANTICHYMOTRYPSIN OS=Homo sapiens OX=9606 PE=2 SV=1	36	20	708	20	1	448	50.6	5.63	1870.19	20	0	1.07316e+10	9.73028e+09	1.40125e+10	1.37556e+10	1.31063e+10	2.16776e+10	1.22483e+10	1.00058e+10	1.42595e+10	1	1.20575e+10	1	0.845575	0.457624
P06727	APOA4	Apolipoprotein A-IV OS=Homo sapiens OX=9606 GN=APOA4 PE=1 SV=3	75	46	1118	46	1	396	45.4	5.38	2925.52	46	0	1.04754e+10	1.68492e+10	1.23391e+10	1.34591e+10	1.87135e+10	9.00959e+09	1.03651e+10	1.57373e+10	1.34564e+10	1	1.32807e+10	1	0.986944	0.949122
P02760	AMBP	Protein AMBP OS=Homo sapiens OX=9606 GN=AMBP PE=1 SV=1	43	21	437	14	1	352	39	6.25	1099.31	21	5	1.03271e+10	1.28203e+10	1.44471e+10	1.202e+10	1.05058e+10	8.39806e+09	9.46376e+09	7.69609e+09	9.01592e+09	1	1.24036e+10	1	1.37575	0.0183311
E9PGN7	SERPING1	Plasma protease C1 inhibitor OS=Homo sapiens OX=9606 GN=SERPING1 PE=1 SV=1	32	21	534	21	1	543	59.5	6.76	1167.92	21	0	9.7497e+09	9.21231e+09	7.89878e+09	9.78023e+09	7.43813e+09	7.69721e+09	1.01104e+10	8.0912e+09	8.33423e+09	1	9.16025e+09	1	1.09911	0.312891
B0YIW2	APOC3	Apolipoprotein C-III variant 1 OS=Homo sapiens OX=9606 GN=APOC3 PE=1 SV=1	53	8	448	8	1	117	12.8	8.18	1009.88	8	0	9.62798e+09	1.30496e+10	1.20646e+10	7.04704e+09	7.49738e+09	3.02971e+09	8.94012e+09	5.08067e+09	6.13697e+09	1	1.04473e+10	1	1.70235	0.0609973
P02750	LRG1	Leucine-rich alpha-2-glycoprotein OS=Homo sapiens OX=9606 GN=LRG1 PE=1 SV=2	32	16	290	16	1	347	38.2	6.95	619.82	16	0	9.62188e+09	6.80235e+09	7.77034e+09	1.08233e+10	8.36692e+09	1.20826e+10	6.39185e+09	6.96452e+09	8.45148e+09	1	8.75446e+09	1	1.03585	0.85304
A0A140VK00	#N/A	Testicular tissue protein Li 227 OS=Homo sapiens OX=9606 PE=2 SV=1	54	23	610	23	1	298	34.2	6.05	1597.55	23	0	7.98378e+09	7.64843e+09	7.19728e+09	8.81773e+09	6.91369e+09	5.75307e+09	5.98917e+09	8.69938e+09	6.83882e+09	1	7.91181e+09	1	1.1569	0.203175
A0A384NKS6	#N/A	Epididymis secretory sperm binding protein OS=Homo sapiens OX=9606 PE=2 SV=1	47	27	609	27	1	501	57.8	6.68	1441.65	27	0	7.62198e+09	1.04038e+10	1.19214e+10	7.13753e+09	8.21503e+09	4.29806e+09	6.90624e+09	6.35889e+09	6.44455e+09	1	9.27118e+09	1	1.43861	0.090137
E7ETH0	CFI	Complement factor I OS=Homo sapiens OX=9606 GN=CFI PE=1 SV=1	40	29	526	7	1	591	66.6	7.59	1238.3	29	21	6.78793e+09	5.20843e+09	5.23214e+09	7.68684e+09	4.48108e+09	4.95053e+09	5.34595e+09	4.25195e+09	4.75738e+09	1	6.22883e+09	1	1.3093	0.0665503
A0A1K0GXZ1	GLNC1	Globin C1 OS=Homo sapiens OX=9606 GN=GLNC1 PE=3 SV=1	28	5	155	5	1	177	19.2	9.77	399.68	5	0	6.77317e+09	5.50509e+08	4.0797e+09	3.78648e+09	2.35949e+08	3.27295e+08	6.72605e+08	3.52208e+09	1.18948e+09	1	3.79746e+09	1	3.19253	0.1318
A0A384MEF1	#N/A	Epididymis secretory sperm binding protein OS=Homo sapiens OX=9606 PE=2 SV=1	40	32	491	2	1	782	85.6	6.28	1176.73	32	28	6.71658e+09	5.92761e+09	5.19985e+09	4.72625e+09	4.59506e+09	2.50765e+09	4.78638e+09	3.73526e+09	3.90609e+09	1	5.64257e+09	1	1.44456	0.0426875
Q59EP2	#N/A	Angiotensinogen variant (Fragment) OS=Homo sapiens OX=9606 PE=2 SV=1	21	12	398	12	1	491	53.7	6.42	916.68	12	0	6.55866e+09	3.60579e+09	4.10873e+09	4.9943e+09	5.79669e+09	5.24864e+09	5.90636e+09	6.49542e+09	5.86178e+09	1	4.81687e+09	1	0.821742	0.184089
P02775	PPBP	Platelet basic protein OS=Homo sapiens OX=9606 GN=PPBP PE=1 SV=3	47	8	170	8	1	128	13.9	8.79	474.01	8	0	5.80747e+09	2.20158e+09	2.98548e+09	2.71488e+09	2.76714e+09	3.70869e+09	4.23709e+09	2.31751e+09	3.25761e+09	1	3.42735e+09	1	1.05211	0.859701
P01031	C5	Complement C5 OS=Homo sapiens OX=9606 GN=C5 PE=1 SV=4	28	56	817	56	1	1676	188.2	6.52	1884.86	56	0	5.54836e+09	5.69427e+09	6.58631e+09	7.1278e+09	6.23191e+09	9.53501e+09	7.4197e+09	6.82038e+09	7.50175e+09	1	6.23919e+09	1	0.831697	0.170738
A0A024R035	C9	Complement component 9, isoform CRA_a OS=Homo sapiens OX=9606 GN=C9 PE=4 SV=1	40	27	438	27	1	559	63.2	5.52	1133.53	27	0	5.48629e+09	6.54879e+09	5.10275e+09	6.11847e+09	4.21775e+09	3.85818e+09	3.10911e+09	2.3887e+09	3.39344e+09	1	5.81407e+09	1	1.71333	0.00345114
A0A024R462	FN1	Fibronectin 1, isoform CRA_n OS=Homo sapiens OX=9606 GN=FN1 PE=4 SV=1	34	66	780	66	1	2355	259	5.73	2030.93	66	0	5.42362e+09	7.64671e+09	1.28177e+10	2.62412e+09	4.08523e+09	5.0295e+08	4.69994e+09	1.59616e+09	2.72107e+09	1	7.12805e+09	1	2.61958	0.113144
A0A2S0BDD1	ATIII-R2	Antithrombin III isoform OS=Homo sapiens OX=9606 GN=ATIII-R2 PE=2 SV=1	39	24	585	24	1	505	57.3	7.85	1194.19	24	0	5.0997e+09	8.16425e+09	2.63992e+09	3.61446e+09	7.32614e+09	4.50512e+09	7.85178e+09	7.42959e+09	6.77816e+09	1	4.87958e+09	1	0.719898	0.232219
P03952	KLKB1	Plasma kallikrein OS=Homo sapiens OX=9606 GN=KLKB1 PE=1 SV=1	54	36	685	36	1	638	71.3	8.22	1652.05	36	0	4.89752e+09	3.48504e+09	3.35987e+09	4.53671e+09	5.84932e+09	3.40814e+09	4.58977e+09	4.40855e+09	4.56395e+09	1	4.06979e+09	1	0.891726	0.462614
P13671	C6	Complement component C6 OS=Homo sapiens OX=9606 GN=C6 PE=1 SV=3	42	44	754	2	1	934	104.7	6.76	1848.67	44	38	4.64615e+09	4.39346e+09	4.00305e+09	5.41838e+09	5.25704e+09	4.78049e+09	3.96898e+09	5.51876e+09	4.88132e+09	1	4.61526e+09	1	0.945495	0.578214
Q13219	PAPPA	Pappalysin-1 OS=Homo sapiens OX=9606 GN=PAPPA PE=1 SV=3	36	52	832	52	1	1627	180.9	6.18	2214.06	52	0	4.45606e+09	8.80031e+09	1.25071e+09	5.81828e+09	8.75232e+08	1.92717e+09	3.41951e+09	3.99241e+09	2.55358e+09	1	5.08134e+09	1	1.98989	0.191879
P10643	C7	Complement component C7 OS=Homo sapiens OX=9606 GN=C7 PE=1 SV=2	52	49	678	49	1	843	93.5	6.48	1605.45	49	0	4.44954e+09	6.92119e+09	4.5581e+09	5.02891e+09	4.78382e+09	1.92962e+09	2.61912e+09	4.09392e+09	3.35662e+09	1	5.23944e+09	1	1.56093	0.0741219
A0A384N669	#N/A	Epididymis secretory sperm binding protein OS=Homo sapiens OX=9606 PE=2 SV=1	30	12	346	12	1	338	38.4	6.61	727.57	12	0	4.38737e+09	3.79881e+09	2.04588e+09	4.51491e+09	1.70517e+09	8.66465e+08	1.5796e+09	1.80371e+09	1.48873e+09	1	3.68675e+09	1	2.47643	0.0110927
P36955	SERPINF1	Pigment epithelium-derived factor OS=Homo sapiens OX=9606 GN=SERPINF1 PE=1 SV=4	37	18	348	18	1	418	46.3	6.38	818.2	18	0	4.32791e+09	3.32383e+09	2.92647e+09	4.36423e+09	3.04143e+09	4.03073e+09	5.37505e+09	3.28854e+09	3.93394e+09	1	3.73561e+09	1	0.949585	0.766076
D3DNU8	KNG1	Kininogen 1, isoform CRA_a OS=Homo sapiens OX=9606 GN=KNG1 PE=4 SV=1	59	40	1632	6	1	427	47.8	6.65	3520.92	40	0	4.17884e+09	4.27094e+09	2.91148e+09	4.43761e+09	6.18214e+09	3.54167e+09	6.35475e+09	5.25436e+09	5.33323e+09	1	3.94972e+09	1	0.740587	0.108124
B4DUV1	#N/A	Fibulin-1 OS=Homo sapiens OX=9606 PE=2 SV=1	34	21	290	7	1	641	70.1	5.26	683.99	21	11	4.00297e+09	4.5406e+09	1.59237e+09	2.70581e+09	1.69388e+09	1.80774e+09	2.30925e+09	2.45891e+09	2.06744e+09	1	3.21044e+09	1	1.55285	0.147974
P02654	APOC1	Apolipoprotein C-I OS=Homo sapiens OX=9606 GN=APOC1 PE=1 SV=1	40	8	218	8	1	83	9.3	8.47	485.48	8	0	3.9551e+09	5.32618e+09	7.27528e+09	5.70429e+09	3.48861e+09	3.52114e+09	3.4408e+09	3.90382e+09	3.58859e+09	1	5.56521e+09	1	1.55081	0.0287749
B4DPQ0	C1R	Complement C1r subcomponent OS=Homo sapiens OX=9606 GN=C1R PE=1 SV=1	34	27	528	25	1	719	81.8	6.37	1273.4	27	2	3.9393e+09	4.19167e+09	4.8076e+09	4.34875e+09	3.08467e+09	2.95999e+09	2.82843e+09	2.52041e+09	2.84838e+09	1	4.32183e+09	1	1.5173	0.000526295
O95445	APOM	Apolipoprotein M OS=Homo sapiens OX=9606 GN=APOM PE=1 SV=2	35	12	209	12	1	188	21.2	6.01	379.07	12	0	3.76015e+09	2.93726e+09	3.36853e+09	2.29808e+09	3.56802e+09	2.21245e+09	2.77892e+09	2.03464e+09	2.64851e+09	1	3.09101e+09	1	1.16707	0.379059
K7ER74	APOC4-APOC2	APOC4-APOC2 readthrough (NMD candidate) OS=Homo sapiens OX=9606 GN=APOC4-APOC2 PE=1 SV=1	26	7	178	5	1	178	20	6.64	391.21	7	2	3.33866e+09	7.74482e+09	5.08996e+09	4.81642e+09	3.29798e+09	2.64738e+09	4.69484e+09	3.67879e+09	3.57975e+09	1	5.24747e+09	1	1.46588	0.150505
P09871	C1S	Complement C1s subcomponent OS=Homo sapiens OX=9606 GN=C1S PE=1 SV=1	44	29	451	28	1	688	76.6	4.96	1070.83	29	1	3.20488e+09	3.09642e+09	2.84855e+09	3.65376e+09	2.03604e+09	2.19582e+09	1.938e+09	1.58602e+09	1.93897e+09	1	3.2009e+09	1	1.65083	0.00100955
P05543	SERPINA7	Thyroxine-binding globulin OS=Homo sapiens OX=9606 GN=SERPINA7 PE=1 SV=2	29	13	196	13	1	415	46.3	6.3	393.81	13	0	3.19064e+09	2.67693e+09	9.95072e+08	3.09451e+09	2.4251e+09	3.13589e+09	3.37054e+09	2.668e+09	2.89988e+09	1	2.48929e+09	1	0.85841	0.486559
P02753	RBP4	Retinol-binding protein 4 OS=Homo sapiens OX=9606 GN=RBP4 PE=1 SV=3	41	9	273	9	1	201	23	6.07	635.07	9	0	3.10737e+09	3.78142e+09	3.11115e+09	3.76155e+09	3.16979e+09	2.75282e+09	3.56989e+09	4.64295e+09	3.53386e+09	1	3.44037e+09	1	0.973545	0.841738
Q16557	PSG3	Pregnancy-specific beta-1-glycoprotein 3 OS=Homo sapiens OX=9606 GN=PSG3 PE=2 SV=2	35	17	419	2	1	428	47.9	8.54	957.87	17	15	3.01153e+09	4.42509e+09	1.27596e+09	6.71639e+09	4.696e+09	4.95597e+09	3.52354e+09	6.20088e+09	4.8441e+09	1	3.85724e+09	1	0.796277	0.468179
A0A2Z4LCH4	#N/A	Corticosteroid-binding globulin OS=Homo sapiens OX=9606 PE=2 SV=1	23	9	128	9	1	405	45.1	6.04	262.14	9	0	2.9708e+09	1.94021e+09	2.323e+09	2.38515e+09	3.4142e+09	3.42446e+09	2.60521e+09	2.89709e+09	3.08524e+09	1	2.40479e+09	1	0.77945	0.0594581
B0AZL7	#N/A	cDNA, FLJ79457, highly similar to Insulin-like growth factor-binding proteincomplex acid labile chain OS=Homo sapiens OX=9606 PE=2 SV=1	31	18	360	18	1	605	66	6.79	848.36	18	0	2.80452e+09	2.89497e+09	2.84457e+09	2.50808e+09	2.68025e+09	1.75305e+09	2.31905e+09	2.55774e+09	2.32752e+09	1	2.76304e+09	1	1.18711	0.0989964
P05546	SERPIND1	Heparin cofactor 2 OS=Homo sapiens OX=9606 GN=SERPIND1 PE=1 SV=3	28	18	342	18	1	499	57	6.9	767.03	18	0	2.76987e+09	2.15577e+09	1.87795e+09	2.07768e+09	4.02819e+09	3.28669e+09	5.34249e+09	2.38491e+09	3.76057e+09	1	2.22032e+09	1	0.590421	0.0567
A2NUT2	#N/A	Lambda-chain (AA -20 to 215) OS=Homo sapiens OX=9606 PE=1 SV=1	39	8	232	3	1	235	24.6	7.62	410.43	8	5	2.50516e+09	1.87688e+09	3.1479e+09	2.45912e+09	2.76588e+09	3.42885e+09	3.00184e+09	3.20366e+09	3.10006e+09	1	2.49726e+09	1	0.805554	0.0876942
Q14520	HABP2	Hyaluronan-binding protein 2 OS=Homo sapiens OX=9606 GN=HABP2 PE=1 SV=1	40	23	352	23	1	560	62.6	6.54	887.47	23	0	2.49525e+09	2.69543e+09	1.61815e+09	2.31989e+09	2.22968e+09	1.47031e+09	2.00335e+09	1.66547e+09	1.8422e+09	1	2.28218e+09	1	1.23883	0.179089
A0A024RAB9	C1QB	Adiponectin A OS=Homo sapiens OX=9606 GN=C1QB PE=4 SV=1	28	8	123	8	1	253	26.7	8.63	331.63	8	0	2.43238e+09	1.37411e+09	2.19045e+09	3.63464e+09	2.2005e+09	1.76917e+09	2.14994e+09	1.37432e+09	1.87349e+09	1	2.4079e+09	1	1.28525	0.331014
P27169	PON1	Serum paraoxonase/arylesterase 1 OS=Homo sapiens OX=9606 GN=PON1 PE=1 SV=3	29	11	250	9	1	355	39.7	5.22	548.65	11	2	2.42572e+09	2.45545e+09	3.72663e+09	1.45731e+09	1.83952e+09	1.38107e+09	1.77934e+09	1.33452e+09	1.58361e+09	1	2.51628e+09	1	1.58895	0.101982
P04275	VWF	von Willebrand factor OS=Homo sapiens OX=9606 GN=VWF PE=1 SV=4	31	78	849	2	1	2813	309.1	5.48	2079.29	78	67	2.32115e+09	3.52806e+09	4.00036e+09	2.3769e+09	2.76313e+09	2.58596e+09	3.88448e+09	2.41002e+09	2.9109e+09	1	3.05662e+09	1	1.05006	0.794675
P07357	C8A	Complement component C8 alpha chain OS=Homo sapiens OX=9606 GN=C8A PE=1 SV=2	32	24	351	24	1	584	65.1	6.47	938.17	24	0	2.28991e+09	2.2255e+09	1.72941e+09	2.56125e+09	2.46517e+09	2.55803e+09	2.00382e+09	1.93835e+09	2.24134e+09	1	2.20152e+09	1	0.982231	0.870665
P08697	SERPINF2	Alpha-2-antiplasmin OS=Homo sapiens OX=9606 GN=SERPINF2 PE=1 SV=3	29	16	286	16	1	491	54.5	6.29	697.21	16	0	2.21093e+09	1.93903e+09	1.67927e+09	1.82955e+09	2.62808e+09	1.32264e+09	1.68464e+09	1.31213e+09	1.73687e+09	1	1.91469e+09	1	1.10238	0.608471
P02671	FGA	Fibrinogen alpha chain OS=Homo sapiens OX=9606 GN=FGA PE=1 SV=2	18	13	156	13	1	866	94.9	6.01	488.07	13	0	2.15113e+09	4.64618e+08	1.41037e+09	2.1506e+09	6.59812e+08	1.01905e+09	5.04648e+08	2.29428e+08	6.03235e+08	1	1.54418e+09	1	2.55983	0.0725184
B7Z544	#N/A	cDNA FLJ51742, highly similar to Inter-alpha-trypsin inhibitor heavy chain H4 OS=Homo sapiens OX=9606 PE=2 SV=1	33	31	1000	1	1	888	98.3	6.6	2387.15	31	0	2.12062e+09	1.68919e+09	2.1832e+09	9.57611e+08	7.02101e+08	9.28196e+08	4.54438e+08	7.79586e+08	7.16081e+08	1	1.73765e+09	1	2.42662	0.0142259
P04278	SHBG	Sex hormone-binding globulin OS=Homo sapiens OX=9606 GN=SHBG PE=1 SV=2	35	15	268	15	1	402	43.8	6.71	684.45	15	0	2.08363e+09	2.57646e+09	1.02518e+09	1.49346e+09	1.52616e+09	1.18769e+09	1.37396e+09	9.64734e+08	1.26314e+09	1	1.79468e+09	1	1.42081	0.190087
Q00887	PSG9	Pregnancy-specific beta-1-glycoprotein 9 OS=Homo sapiens OX=9606 GN=PSG9 PE=2 SV=2	31	16	433	1	1	426	48.2	8.07	832.72	16	8	1.98925e+09	2.83117e+09	5.39038e+08	3.41214e+09	3.38539e+09	2.24194e+09	1.50888e+09	3.04814e+09	2.54608e+09	1	2.1929e+09	1	0.861283	0.655398
A0A024RAA7	C1QC	Adiponectin B OS=Homo sapiens OX=9606 GN=C1QC PE=4 SV=1	39	8	131	8	1	245	25.8	8.41	347.48	8	0	1.92195e+09	1.30438e+09	1.64337e+09	2.58448e+09	1.24225e+09	8.68404e+08	7.76992e+08	5.85257e+08	8.68226e+08	1	1.86355e+09	1	2.14639	0.0170602
A0A0R7FJH5	F12	Coagulation factor XII OS=Homo sapiens OX=9606 GN=F12 PE=3 SV=1	35	22	318	1	1	615	67.8	7.8	761.37	22	20	1.91078e+09	1.04399e+09	1.45594e+09	9.56124e+08	5.21393e+09	1.77372e+09	2.08708e+09	2.60071e+09	2.91886e+09	1	1.34171e+09	1	0.459669	0.100698
A0A096LPE2	SAA2-SAA4	SAA2-SAA4 readthrough OS=Homo sapiens OX=9606 GN=SAA2-SAA4 PE=4 SV=1	41	11	188	1	1	208	23.3	8.98	490.17	11	10	1.84579e+09	1.89268e+09	4.37437e+09	2.7364e+09	3.68319e+09	3.8483e+09	3.53247e+09	2.65954e+09	3.43087e+09	1	2.71231e+09	1	0.79056	0.309498
A0A087WT59	TTR	Transthyretin OS=Homo sapiens OX=9606 GN=TTR PE=1 SV=1	8	2	118	2	1	185	20.1	5.33	366.62	2	0	1.80768e+09	1.24621e+09	1.35769e+09	1.41151e+09	2.39881e+09	1.4576e+09	2.22751e+09	2.3561e+09	2.11e+09	1	1.45577e+09	1	0.689938	0.0409381
P04003	C4BPA	C4b-binding protein alpha chain OS=Homo sapiens OX=9606 GN=C4BPA PE=1 SV=2	40	21	545	21	1	597	67	7.3	1430.92	21	0	1.77634e+09	3.98211e+09	6.23918e+09	2.04329e+09	5.2788e+09	4.47941e+09	2.72816e+09	6.04311e+09	4.63237e+09	1	3.51023e+09	1	0.757762	0.405514
Q96PD5	PGLYRP2	N-acetylmuramoyl-L-alanine amidase OS=Homo sapiens OX=9606 GN=PGLYRP2 PE=1 SV=1	28	13	244	13	1	576	62.2	7.55	720.88	13	0	1.52959e+09	1.70431e+09	6.19014e+08	1.30028e+09	8.52816e+08	2.50862e+08	1.00837e+09	3.22264e+08	6.08578e+08	1	1.2883e+09	1	2.1169	0.0667014
Q6N092	DKFZp686K18196	Uncharacterized protein DKFZp686K18196 (Fragment) OS=Homo sapiens OX=9606 GN=DKFZp686K18196 PE=2 SV=1	31	12	177	5	1	519	56.4	6.93	442.25	12	7	1.52357e+09	2.59119e+09	2.63862e+09	1.7817e+09	1.17795e+09	1.60764e+09	1.67694e+09	1.99348e+09	1.614e+09	1	2.13377e+09	1	1.32204	0.165174
P02776	PF4	Platelet factor 4 OS=Homo sapiens OX=9606 GN=PF4 PE=1 SV=2	45	7	146	4	1	101	10.8	8.62	421.03	7	3	1.51023e+09	7.37472e+08	1.00648e+09	7.40793e+08	4.704e+08	8.80826e+08	7.77881e+08	4.24131e+08	6.38309e+08	1	9.98745e+08	1	1.56467	0.142897
Q1HP67	LPA	Lipoprotein, Lp(A) OS=Homo sapiens OX=9606 GN=LPA PE=3 SV=1	42	34	378	34	1	2040	226.4	6.07	1013.85	34	0	1.50507e+09	1.44663e+09	1.00712e+09	1.35791e+09	9.46325e+08	4.90882e+08	4.65176e+08	3.09283e+09	1.2488e+09	1	1.32918e+09	1	1.06437	0.903316
Q06033	ITIH3	Inter-alpha-trypsin inhibitor heavy chain H3 OS=Homo sapiens OX=9606 GN=ITIH3 PE=1 SV=2	19	18	321	18	1	890	99.8	5.74	837.24	18	0	1.45042e+09	3.65395e+09	2.07081e+09	1.50186e+09	1.12272e+09	1.00848e+09	8.70715e+08	6.95804e+08	9.24428e+08	1	2.16926e+09	1	2.3466	0.0546287
P07358	C8B	Complement component C8 beta chain OS=Homo sapiens OX=9606 GN=C8B PE=1 SV=3	38	21	336	21	1	591	67	8.13	997.51	21	0	1.44913e+09	1.26161e+09	1.25655e+09	1.61024e+09	1.48927e+09	1.39633e+09	1.16935e+09	9.26006e+08	1.24524e+09	1	1.39438e+09	1	1.11977	0.363578
B2R8I2	#N/A	cDNA, FLJ93914, highly similar to Homo sapiens histidine-rich glycoprotein (HRG), mRNA OS=Homo sapiens OX=9606 PE=2 SV=1	35	20	306	1	1	525	59.5	7.44	760.14	20	17	1.38926e+09	4.38445e+09	2.40647e+09	3.23913e+09	1.97943e+09	8.89615e+08	2.68004e+09	1.41828e+09	1.74184e+09	1	2.85483e+09	1	1.63897	0.184206
P80108	GPLD1	Phosphatidylinositol-glycan-specific phospholipase D OS=Homo sapiens OX=9606 GN=GPLD1 PE=1 SV=3	22	17	278	17	1	840	92.3	6.37	752.13	17	0	1.3453e+09	1.78461e+09	1.13323e+09	1.20208e+09	1.14182e+09	9.99939e+08	1.05518e+09	1.20969e+09	1.10166e+09	1	1.3663e+09	1	1.24023	0.135319
A0A0S2Z4L3	PROS1	Protein S isoform 2 (Fragment) OS=Homo sapiens OX=9606 GN=PROS1 PE=2 SV=1	34	24	415	2	1	708	78.8	5.74	1069.57	24	22	1.30474e+09	2.17504e+09	1.95908e+09	1.68733e+09	1.94328e+09	1.84911e+09	1.41005e+09	1.50684e+09	1.67732e+09	1	1.78155e+09	1	1.06214	0.663521
P15169	CPN1	Carboxypeptidase N catalytic chain OS=Homo sapiens OX=9606 GN=CPN1 PE=1 SV=1	28	12	196	12	1	458	52.3	7.34	514.47	12	0	1.26932e+09	1.39852e+09	1.05065e+09	1.35688e+09	1.29795e+09	1.19913e+09	1.12286e+09	9.96747e+08	1.15417e+09	1	1.26884e+09	1	1.09935	0.296323
Q8NF17	FLJ00385	FLJ00385 protein (Fragment) OS=Homo sapiens OX=9606 GN=FLJ00385 PE=1 SV=1	29	11	131	4	1	509	56.1	7.59	265.96	11	7	1.26903e+09	1.18011e+09	1.69156e+09	1.49938e+09	8.25471e+08	1.219e+09	2.33504e+09	2.10158e+09	1.62027e+09	1	1.41002e+09	1	0.870235	0.596141
P13727	PRG2	Bone marrow proteoglycan OS=Homo sapiens OX=9606 GN=PRG2 PE=1 SV=2	34	7	101	7	1	222	25.2	6.76	228.11	7	0	1.19076e+09	1.4096e+09	8.62736e+08	1.12712e+09	4.26023e+08	8.00186e+08	1.20828e+09	1.60056e+09	1.00876e+09	1	1.14755e+09	1	1.13758	0.634989
G3XAK1	MST1	Hepatocyte growth factor-like protein OS=Homo sapiens OX=9606 GN=MST1 PE=1 SV=1	38	26	313	26	1	725	81.9	7.8	721.25	26	0	1.18384e+09	1.05275e+09	8.15463e+08	1.05714e+09	1.03317e+09	8.79671e+08	9.34327e+08	6.85813e+08	8.83246e+08	1	1.0273e+09	1	1.16309	0.223266
A0A1B0GUU9	IGHM	Immunoglobulin heavy constant mu (Fragment) OS=Homo sapiens OX=9606 GN=IGHM PE=1 SV=1	39	20	544	3	1	474	51.9	6.15	1386.84	20	18	1.16425e+09	1.21991e+09	2.9718e+09	8.59848e+08	4.26441e+09	4.43279e+09	8.1546e+09	1.0037e+10	6.72219e+09	1	1.55395e+09	1	0.231167	0.0137911
P22792	CPN2	Carboxypeptidase N subunit 2 OS=Homo sapiens OX=9606 GN=CPN2 PE=1 SV=3	20	10	174	10	1	545	60.5	5.99	437.67	10	0	1.15936e+09	1.05112e+09	1.09973e+09	1.11245e+09	1.11438e+09	8.16491e+08	5.96684e+08	5.03174e+08	7.57683e+08	1	1.10567e+09	1	1.45927	0.0447845
P19652	ORM2	Alpha-1-acid glycoprotein 2 OS=Homo sapiens OX=9606 GN=ORM2 PE=1 SV=2	34	12	234	5	1	201	23.6	5.11	577.25	12	6	1.14584e+09	2.75388e+09	5.98684e+09	3.12816e+09	1.31196e+09	4.69552e+09	2.29141e+09	6.49797e+09	3.69921e+09	1	3.25368e+09	1	0.87956	0.782915
P07360	C8G	Complement component C8 gamma chain OS=Homo sapiens OX=9606 GN=C8G PE=1 SV=3	55	10	188	10	1	202	22.3	8.31	515.29	10	0	1.1372e+09	8.61498e+08	6.31256e+08	1.11029e+09	8.62091e+08	9.53229e+08	9.71997e+08	6.96385e+08	8.70925e+08	1	9.35061e+08	1	1.07364	0.650137
C9JF17	APOD	Apolipoprotein D (Fragment) OS=Homo sapiens OX=9606 GN=APOD PE=1 SV=1	36	12	228	12	1	215	24.1	5.6	538.24	12	0	1.1158e+09	2.50174e+09	4.30278e+09	6.85977e+08	1.42708e+09	1.31391e+09	8.44987e+08	1.68874e+09	1.31868e+09	1	2.15157e+09	1	1.63162	0.356442
P00742	F10	Coagulation factor X OS=Homo sapiens OX=9606 GN=F10 PE=1 SV=2	22	13	159	13	1	488	54.7	5.94	322.83	13	0	1.111e+09	1.46587e+09	9.32456e+08	1.09698e+09	1.07796e+09	1.00157e+09	1.0039e+09	9.899e+08	1.01833e+09	1	1.15158e+09	1	1.13085	0.287262
A0A024R9Q1	THBS1	Thrombospondin 1, isoform CRA_a OS=Homo sapiens OX=9606 GN=THBS1 PE=4 SV=1	28	28	260	1	1	1170	129.3	4.94	673.36	28	23	1.10398e+09	1.78111e+08	8.3011e+08	6.02969e+08	3.48456e+08	3.11037e+08	1.19497e+09	4.15281e+08	5.67437e+08	1	6.78794e+08	1	1.19625	0.711727
P17936	IGFBP3	Insulin-like growth factor-binding protein 3 OS=Homo sapiens OX=9606 GN=IGFBP3 PE=1 SV=2	45	13	188	13	1	291	31.7	8.69	374.35	13	0	1.04556e+09	8.06357e+08	6.5467e+08	9.5008e+08	9.56443e+08	6.0125e+08	8.57323e+08	8.09298e+08	8.06079e+08	1	8.64168e+08	1	1.07206	0.627217
A8K1K1	#N/A	cDNA FLJ76342, highly similar to Homo sapiens carnosine dipeptidase 1 (metallopeptidase M20 family)(CNDP1), mRNA OS=Homo sapiens OX=9606 PE=2 SV=1	30	16	205	16	1	507	56.7	5.36	462.59	16	0	1.02369e+09	9.28512e+08	7.14218e+08	9.93886e+08	7.17857e+08	7.88056e+08	6.49241e+08	4.4342e+08	6.49644e+08	1	9.15077e+08	1	1.40858	0.0405513
O75882	ATRN	Attractin OS=Homo sapiens OX=9606 GN=ATRN PE=1 SV=2	26	39	460	39	1	1429	158.4	7.31	1158.46	39	0	9.8654e+08	1.48859e+09	1.85895e+09	1.50599e+09	1.40581e+09	1.22129e+09	1.42626e+09	1.44204e+09	1.37385e+09	1	1.46002e+09	1	1.06272	0.660557
A0A0S2Z3Y1	LGALS3BP	Lectin galactoside-binding soluble 3 binding protein isoform 1 (Fragment) OS=Homo sapiens OX=9606 GN=LGALS3BP PE=2 SV=1	32	17	237	17	1	585	65.3	5.27	565.65	17	0	9.26046e+08	2.61016e+09	7.88609e+08	1.51696e+09	1.11325e+09	9.23402e+08	1.53287e+09	2.22528e+09	1.4487e+09	1	1.46044e+09	1	1.0081	0.982206
P22352	GPX3	Glutathione peroxidase 3 OS=Homo sapiens OX=9606 GN=GPX3 PE=1 SV=2	31	7	182	7	1	226	25.5	8.13	282.79	7	0	9.24771e+08	1.30857e+09	9.08945e+08	1.22216e+09	6.85508e+08	9.13655e+08	6.26761e+08	6.85158e+08	7.2777e+08	1	1.09111e+09	1	1.49925	0.0233904
P02745	C1QA	Complement C1q subcomponent subunit A OS=Homo sapiens OX=9606 GN=C1QA PE=1 SV=2	9	3	57	3	1	245	26	9.11	148.16	3	0	9.2081e+08	5.50467e+08	7.22381e+08	9.43672e+08	6.84561e+08	1.30379e+09	1.49001e+09	1.01023e+09	1.12215e+09	1	7.84333e+08	1	0.698955	0.140391
P00738	HP	Haptoglobin OS=Homo sapiens OX=9606 GN=HP PE=1 SV=1	65	34	1043	19	1	406	45.2	6.58	2434.56	34	15	8.41418e+08	6.32329e+08	4.07214e+08	4.83443e+08	2.04622e+10	5.9975e+10	5.24751e+10	5.85758e+10	4.7872e+10	1	5.91101e+08	1	0.0123475	0.00223375
P11226	MBL2	Mannose-binding protein C OS=Homo sapiens OX=9606 GN=MBL2 PE=1 SV=2	36	8	57	8	1	248	26.1	5.49	119.61	8	0	8.37848e+08	1.15446e+09	1.09854e+09	1.53044e+09	1.08799e+09	6.25181e+08	7.05754e+08	9.5202e+08	8.42736e+08	1	1.15532e+09	1	1.37092	0.13071
Q96IY4	CPB2	Carboxypeptidase B2 OS=Homo sapiens OX=9606 GN=CPB2 PE=1 SV=2	32	12	144	12	1	423	48.4	7.71	326.53	12	0	8.12603e+08	7.41581e+08	6.6702e+08	9.55856e+08	8.34434e+08	6.97262e+08	7.93381e+08	7.5652e+08	7.70399e+08	1	7.94265e+08	1	1.03098	0.737824
A0A0A0MRJ7	F5	Coagulation factor V OS=Homo sapiens OX=9606 GN=F5 PE=1 SV=1	17	35	323	35	1	2229	252.1	6.05	729.51	35	0	7.64934e+08	9.11014e+08	7.48848e+08	7.62796e+08	6.78415e+08	3.8172e+08	4.9736e+08	3.68248e+08	4.81436e+08	1	7.96898e+08	1	1.65525	0.00817062
A0A0K0K1H8	HEL-S-71p	Epididymis secretory sperm binding protein Li 71p OS=Homo sapiens OX=9606 GN=HEL-S-71p PE=2 SV=1	66	71	2297	4	1	698	77	7.21	5444.84	71	1	7.36964e+08	9.64675e+08	9.80125e+07	5.02701e+08	3.74728e+08	1.4347e+09	6.20945e+08	2.94279e+09	1.34329e+09	1	5.75588e+08	1	0.428491	0.253633
Q9UGM5	FETUB	Fetuin-B OS=Homo sapiens OX=9606 GN=FETUB PE=1 SV=2	36	11	207	11	1	382	42	6.83	416.47	11	0	7.33169e+08	6.67117e+08	5.11392e+08	6.03773e+08	1.07624e+09	5.70273e+08	9.31056e+08	7.86635e+08	8.4105e+08	1	6.28863e+08	1	0.747712	0.121692
P27918	CFP	Properdin OS=Homo sapiens OX=9606 GN=CFP PE=1 SV=2	29	12	157	12	1	469	51.2	7.9	445.38	12	0	7.22289e+08	4.29277e+08	4.57706e+08	6.29317e+08	6.83497e+08	7.63189e+08	5.10887e+08	5.47432e+08	6.26251e+08	1	5.59647e+08	1	0.893647	0.493624
V9HWF6	HEL-S-153w	Alpha-1-acid glycoprotein OS=Homo sapiens OX=9606 GN=HEL-S-153w PE=2 SV=1	35	11	235	4	1	201	23.5	5.02	571.25	11	0	6.48456e+08	3.72482e+09	4.24796e+09	3.15985e+09	8.75693e+08	4.19416e+09	1.43201e+09	4.08113e+09	2.64575e+09	1	2.94527e+09	1	1.11321	0.807994
Q00888	PSG4	Pregnancy-specific beta-1-glycoprotein 4 OS=Homo sapiens OX=9606 GN=PSG4 PE=2 SV=3	32	16	352	4	1	419	47.1	9.26	706.93	16	3	6.13147e+08	1.11057e+09	2.53227e+08	5.69401e+08	1.10027e+09	4.34355e+08	4.62031e+08	1.01918e+09	7.5396e+08	1	6.36585e+08	1	0.844322	0.6562
O75238	PSG1	PSG IIA-d OS=Homo sapiens OX=9606 GN=PSG1 PE=4 SV=1	27	10	345	1	1	333	37	7.8	675.7	10	3	6.03986e+08	8.5212e+08	4.21076e+08	2.80881e+09	1.03416e+09	1.68465e+09	1.46658e+09	2.63738e+09	1.70569e+09	1	1.1715e+09	1	0.686816	0.441505
P03951	F11	Coagulation factor XI OS=Homo sapiens OX=9606 GN=F11 PE=1 SV=1	32	18	145	18	1	625	70.1	8.1	301.05	18	0	5.62043e+08	2.17469e+08	2.42799e+08	4.5224e+08	3.57048e+08	1.57063e+08	1.99946e+08	2.07916e+08	2.30493e+08	1	3.68638e+08	1	1.59934	0.191879
O00391	QSOX1	Sulfhydryl oxidase 1 OS=Homo sapiens OX=9606 GN=QSOX1 PE=1 SV=3	19	12	62	12	1	747	82.5	8.92	138.47	12	0	5.27487e+08	2.86844e+08	4.13573e+08	9.26203e+08	6.59073e+08	1.63897e+09	5.50615e+08	3.73159e+08	8.05453e+08	1	5.38527e+08	1	0.668601	0.430499
A0A024RDA0	KIT	Mast/stem cell growth factor receptor OS=Homo sapiens OX=9606 GN=KIT PE=3 SV=1	2	2	6	2	1	976	109.8	6.98	3.45	2	0	4.94322e+08	7.26687e+08	6.96659e+08	8.08962e+08	2.67565e+08	NA	NA	NA	2.67565e+08	0.25	6.81658e+08	1	2.54763	NA
A8K6G4	#N/A	cDNA FLJ77564 OS=Homo sapiens OX=9606 PE=2 SV=1	31	20	220	20	1	735	80.2	7.14	506.52	20	0	4.8416e+08	5.84491e+08	2.03564e+08	8.86653e+08	8.24651e+08	3.14643e+08	4.04133e+08	4.46964e+08	4.97598e+08	1	5.39717e+08	1	1.08465	0.823076
S6AWE6	#N/A	IgG L chain OS=Homo sapiens OX=9606 PE=2 SV=1	28	5	166	2	1	215	22.9	8.43	254.57	5	0	4.79864e+08	4.99889e+08	5.27122e+08	2.85149e+08	3.9685e+08	3.35969e+08	4.36891e+08	3.12246e+08	3.70489e+08	1	4.48006e+08	1	1.20923	0.257976
Q6PIK1	IGL@	IGL@ protein OS=Homo sapiens OX=9606 GN=IGL@ PE=1 SV=1	39	8	91	1	1	235	24.8	7.71	208.54	8	4	4.4152e+08	3.07295e+08	5.36746e+08	3.12517e+08	4.98424e+08	5.97814e+08	5.41088e+08	6.5169e+08	5.72254e+08	1	3.9952e+08	1	0.698151	0.036805
A0A024R2Q7	CLEC3B	C-type lectin domain family 3, member B, isoform CRA_a OS=Homo sapiens OX=9606 GN=CLEC3B PE=4 SV=1	45	7	79	1	1	202	22.5	5.67	200.86	7	4	4.39103e+08	3.23867e+08	3.02916e+08	3.43674e+08	2.57536e+08	1.51668e+08	3.08985e+08	2.81639e+08	2.49957e+08	1	3.5239e+08	1	1.4098	0.0662201
B2R815	#N/A	cDNA, FLJ93695, highly similar to Homo sapiens serpin peptidase inhibitor, clade A (alpha-1 antiproteinase, antitrypsin), member 4 (SERPINA4), mRNA OS=Homo sapiens OX=9606 PE=2 SV=1	36	15	144	15	1	427	48.5	7.75	309.43	15	0	4.35619e+08	2.65121e+08	2.06695e+08	2.65235e+08	3.65931e+08	1.51709e+08	2.98712e+08	2.44441e+08	2.65198e+08	1	2.93167e+08	1	1.10546	0.69101
Q6LAM1	#N/A	Heavy chain of factor I (Fragment) OS=Homo sapiens OX=9606 PE=2 SV=1	55	24	495	2	1	321	35.9	7.59	1226.95	24	0	4.25822e+08	4.05973e+08	2.95059e+08	4.30735e+08	3.33756e+08	4.14038e+08	5.52783e+08	3.62736e+08	4.15828e+08	1	3.89397e+08	1	0.936439	0.665231
Q9UQ74	PSG8	Pregnancy-specific beta-1-glycoprotein 8 OS=Homo sapiens OX=9606 GN=PSG8 PE=2 SV=2	25	13	353	1	1	426	47.7	8.78	675.67	13	1	3.97666e+08	5.36104e+08	1.18603e+08	1.66988e+09	2.54156e+08	7.13876e+08	7.45851e+08	7.47021e+08	6.15226e+08	1	6.80562e+08	1	1.1062	0.862602
A0A1U9X8W4	#N/A	C2 OS=Homo sapiens OX=9606 PE=3 SV=1	42	28	418	7	1	752	83.3	7.42	1065.98	28	0	3.95073e+08	4.03431e+08	4.44132e+08	4.71423e+08	4.21684e+08	7.41555e+08	4.15553e+08	5.88414e+08	5.41802e+08	1	4.28515e+08	1	0.790908	0.205153
A5PL32	APOL1	APOL1 protein (Fragment) OS=Homo sapiens OX=9606 GN=APOL1 PE=2 SV=1	22	12	151	1	1	439	48.5	7.17	396.67	12	11	3.79153e+08	8.79128e+08	9.30035e+08	5.2259e+08	8.74209e+08	3.76033e+08	6.59819e+08	3.74083e+08	5.71036e+08	1	6.77726e+08	1	1.18684	0.577497
F2RM37	F9	Coagulation factor IX OS=Homo sapiens OX=9606 GN=F9 p22 PE=2 SV=1	32	12	147	12	1	461	51.7	5.47	393.84	12	0	3.63321e+08	3.91863e+08	2.80616e+08	4.8029e+08	5.50081e+08	3.93239e+08	4.50669e+08	3.49884e+08	4.35968e+08	1	3.79022e+08	1	0.869381	0.37727
A8K3I0	#N/A	cDNA FLJ78437, highly similar to Homo sapiens cartilage oligomeric matrix protein (COMP), mRNA OS=Homo sapiens OX=9606 PE=2 SV=1	20	10	42	9	1	757	82.8	4.59	106.31	10	1	3.52992e+08	5.11254e+08	8.53284e+07	5.66099e+08	1.81043e+08	3.77364e+07	9.68737e+06	1.1657e+07	6.00309e+07	1	3.78918e+08	1	6.31206	0.0325701
P23142	FBLN1	Fibulin-1 OS=Homo sapiens OX=9606 GN=FBLN1 PE=1 SV=4	29	19	291	5	1	703	77.2	5.22	666.97	19	0	3.52067e+08	5.26691e+08	2.48216e+08	2.35143e+08	1.46974e+08	9.85769e+07	1.31003e+08	1.53192e+08	1.32436e+08	1	3.40529e+08	1	2.57127	0.0227872
Q8TCD0	#N/A	Uncharacterized protein OS=Homo sapiens OX=9606 PE=1 SV=1	39	8	147	1	1	239	26.2	8.06	421.41	8	6	3.33224e+08	3.18129e+08	4.32905e+08	3.75172e+08	5.56878e+08	2.94227e+08	1.29264e+09	2.1192e+08	5.88916e+08	1	3.64858e+08	1	0.619541	0.39962
Q9UNU2	C4B	Complement protein C4B frameshift mutant (Fragment) OS=Homo sapiens OX=9606 GN=C4B PE=4 SV=1	42	14	448	3	1	354	38.1	8.53	1309.6	14	0	3.17392e+08	2.4921e+08	3.94152e+08	1.46176e+08	9.0328e+08	7.61946e+08	6.31475e+08	2.86274e+08	6.45744e+08	1	2.76733e+08	1	0.428549	0.0408892
Q9NZP8	C1RL	Complement C1r subcomponent-like protein OS=Homo sapiens OX=9606 GN=C1RL PE=1 SV=2	22	10	113	2	1	487	53.5	7.2	267.38	10	6	3.1398e+08	2.8208e+08	2.66125e+08	3.05855e+08	2.76028e+08	1.28192e+08	1.45669e+08	1.25606e+08	1.68874e+08	1	2.9201e+08	1	1.72916	0.016982
P60709	ACTB	Actin, cytoplasmic 1 OS=Homo sapiens OX=9606 GN=ACTB PE=1 SV=1	42	13	152	6	1	375	41.7	5.48	347.32	13	7	3.07912e+08	2.32098e+08	2.8818e+08	4.71036e+08	1.12888e+08	1.24776e+08	2.86962e+08	1.76398e+08	1.75256e+08	1	3.24807e+08	1	1.85333	0.0606974
H6VRG1	KRT1	Keratin 1 OS=Homo sapiens OX=9606 GN=KRT1 PE=3 SV=1	41	24	141	20	1	645	66.1	8.12	363.74	24	4	2.97887e+08	3.4414e+08	3.06259e+08	2.57265e+08	1.44725e+08	1.55868e+08	1.9575e+08	1.50045e+08	1.61597e+08	1	3.01388e+08	1	1.86506	0.000594689
Q2L9S7	AAT	Alpha-1-antitrypsin MBrescia variant (Fragment) OS=Homo sapiens OX=9606 GN=AAT PE=3 SV=1	79	9	259	2	1	89	10.7	6.16	627.85	9	0	2.95833e+08	3.70329e+08	1.30207e+08	2.16516e+08	1.99345e+08	1.4447e+08	1.89245e+08	1.63619e+08	1.7417e+08	1	2.53221e+08	1	1.45388	0.187293
A5YAK2	APOC4	Apolipoprotein C-IV OS=Homo sapiens OX=9606 GN=APOC4 PE=2 SV=1	37	7	84	5	1	127	14.6	9.13	152.87	7	0	2.93058e+08	4.51899e+08	1.15474e+09	4.7236e+08	3.24827e+08	5.02026e+08	4.1881e+08	4.59132e+08	4.26199e+08	1	5.93015e+08	1	1.39141	0.425536
P49908	SELENOP	Selenoprotein P OS=Homo sapiens OX=9606 GN=SELENOP PE=1 SV=3	18	9	102	9	1	381	43.2	7.87	207.16	9	0	2.86857e+08	2.78539e+08	3.51647e+08	4.06691e+08	3.03461e+08	1.89461e+08	1.77926e+08	1.82052e+08	2.13225e+08	1	3.30933e+08	1	1.55204	0.0327309
P20851	C4BPB	C4b-binding protein beta chain OS=Homo sapiens OX=9606 GN=C4BPB PE=1 SV=1	22	5	79	5	1	252	28.3	5.14	155.17	5	0	2.86365e+08	2.79506e+08	2.90747e+08	2.34906e+08	3.53865e+08	2.51632e+08	2.13893e+08	3.56454e+08	2.93961e+08	1	2.72881e+08	1	0.92829	0.602733
A6XNE2	#N/A	Complement factor D preproprotein OS=Homo sapiens OX=9606 PE=2 SV=1	48	11	71	11	1	260	27.8	7.25	193.86	11	0	2.7535e+08	2.80993e+08	1.25981e+08	2.36035e+08	4.54423e+07	2.76312e+07	1.44798e+08	5.74222e+07	6.88233e+07	1	2.2959e+08	1	3.33593	0.0110875
E7EUF1	ENPP2	Ectonucleotide pyrophosphatase/phosphodiesterase family member 2 OS=Homo sapiens OX=9606 GN=ENPP2 PE=1 SV=1	17	15	109	15	1	884	101.5	7.53	223.23	15	0	2.7465e+08	5.73585e+07	8.0481e+07	2.71391e+08	8.96896e+07	3.9119e+07	8.09275e+07	2.33819e+07	5.82795e+07	1	1.7097e+08	1	2.93362	0.115388
A0A140VJI7	#N/A	Testicular tissue protein Li 61 OS=Homo sapiens OX=9606 PE=2 SV=1	32	17	128	17	1	540	60.6	6.71	332.57	17	0	2.70526e+08	2.53329e+08	1.91513e+08	3.19239e+08	4.16026e+08	3.21316e+08	3.64845e+08	3.26369e+08	3.57139e+08	1	2.58652e+08	1	0.724233	0.0283281
P43251	BTD	Biotinidase OS=Homo sapiens OX=9606 GN=BTD PE=1 SV=2	11	5	45	5	1	543	61.1	6.25	102.7	5	0	2.60663e+08	2.66612e+08	1.57629e+08	2.11646e+08	2.14569e+08	2.08286e+08	2.89858e+08	1.69616e+08	2.20582e+08	1	2.24138e+08	1	1.01612	0.923933
P02743	APCS	Serum amyloid P-component OS=Homo sapiens OX=9606 GN=APCS PE=1 SV=2	28	7	74	7	1	223	25.4	6.54	151.29	7	0	2.51447e+08	2.83634e+08	3.45498e+08	3.71326e+08	2.25946e+08	1.67489e+08	1.3142e+08	1.95274e+08	1.80032e+08	1	3.12976e+08	1	1.73845	0.00801753
A8K6C9	#N/A	cDNA FLJ78037, highly similar to Homo sapiens insulin-like growth factor 2 (somatomedin A), mRNA OS=Homo sapiens OX=9606 PE=2 SV=1	20	4	46	3	1	180	20.2	9.32	124.36	4	1	2.44677e+08	2.54787e+08	1.55962e+08	1.82594e+08	2.72509e+08	1.23651e+08	2.63657e+08	2.3246e+08	2.23069e+08	1	2.09505e+08	1	0.939192	0.756436
A0A0S2Z4F1	EFEMP1	EGF containing fibulin-like extracellular matrix protein 1 isoform 1 (Fragment) OS=Homo sapiens OX=9606 GN=EFEMP1 PE=2 SV=1	26	10	100	10	1	493	54.6	5.07	245.5	10	0	2.34775e+08	3.66521e+08	2.49387e+08	2.3608e+08	1.37669e+08	6.34265e+07	1.28602e+08	8.52626e+07	1.0374e+08	1	2.71691e+08	1	2.61896	0.00361457
P48740	MASP1	Mannan-binding lectin serine protease 1 OS=Homo sapiens OX=9606 GN=MASP1 PE=1 SV=3	29	19	188	18	1	699	79.2	5.49	460.76	19	0	2.31526e+08	4.66599e+08	3.09323e+08	2.76381e+08	3.12819e+08	1.93817e+08	3.35291e+08	3.88227e+08	3.07538e+08	1	3.20957e+08	1	1.04363	0.844581
D3DNN4	BCHE	Carboxylic ester hydrolase OS=Homo sapiens OX=9606 GN=BCHE PE=3 SV=1	12	10	96	10	1	643	72.8	7.55	189.26	10	0	2.2968e+08	2.85411e+08	2.13426e+08	2.39709e+08	1.84261e+08	1.08632e+08	3.08816e+08	1.20735e+08	1.80611e+08	1	2.42056e+08	1	1.34021	0.25099
A8K5T0	#N/A	cDNA FLJ75416, highly similar to Homo sapiens complement factor H (CFH), mRNA OS=Homo sapiens OX=9606 PE=2 SV=1	58	76	1872	1	1	1231	138.9	6.71	4513.88	76	0	2.29338e+08	NA	3.88411e+08	1.84387e+08	1.76636e+08	NA	2.3172e+08	6.90553e+08	3.66303e+08	0.75	2.67379e+08	0.75	0.729938	0.600604
A0A024RCW6	PPARD	Peroxisome proliferative activated receptor, delta, isoform CRA_a OS=Homo sapiens OX=9606 GN=PPARD PE=3 SV=1	2	1	7	1	1	441	49.9	7.59	0	1	0	2.2745e+08	2.45492e+08	1.81228e+08	2.26983e+08	2.21968e+08	2.08811e+08	2.85799e+08	NA	2.38859e+08	0.75	2.20289e+08	1	0.922253	0.501841
B0YJC6	PROZ	Vitamin K-dependent protein Z variant 1 OS=Homo sapiens OX=9606 GN=PROZ PE=3 SV=1	34	14	141	14	1	421	46.9	6.04	328.33	14	0	2.26058e+08	6.29405e+07	5.03037e+07	2.25842e+08	1.25237e+08	2.86469e+08	2.17783e+08	2.07155e+08	2.09161e+08	1	1.41286e+08	1	0.675491	0.294158
Q6UXB8	PI16	Peptidase inhibitor 16 OS=Homo sapiens OX=9606 GN=PI16 PE=1 SV=1	17	7	40	2	1	463	49.4	5.39	98.36	7	4	2.24388e+08	1.20872e+08	7.97557e+07	2.6637e+08	2.92303e+07	2.6548e+07	4.01525e+07	2.40446e+07	2.99939e+07	1	1.72846e+08	1	5.76272	0.0170648
A0A140VK24	#N/A	Testicular secretory protein Li 24 OS=Homo sapiens OX=9606 PE=2 SV=1	16	6	84	6	1	440	49.5	6.11	211.09	6	0	2.24344e+08	3.3162e+08	2.50475e+08	2.0304e+08	2.34816e+08	1.31304e+08	1.99129e+08	1.78025e+08	1.85819e+08	1	2.5237e+08	1	1.35815	0.109874
Q04756	HGFAC	Hepatocyte growth factor activator OS=Homo sapiens OX=9606 GN=HGFAC PE=1 SV=1	28	17	150	17	1	655	70.6	7.24	346.48	17	0	2.22062e+08	2.23914e+08	2.5551e+08	3.32119e+08	1.6997e+08	1.72622e+08	2.3421e+08	2.14329e+08	1.97783e+08	1	2.58401e+08	1	1.30649	0.0916847
P01034	CST3	Cystatin-C OS=Homo sapiens OX=9606 GN=CST3 PE=1 SV=1	38	7	64	7	1	146	15.8	8.75	166.17	7	0	2.16451e+08	2.7507e+08	1.22695e+08	2.12323e+08	1.1262e+08	5.85253e+07	8.86788e+07	5.28476e+07	7.81679e+07	1	2.06635e+08	1	2.64347	0.00965802
O75636	FCN3	Ficolin-3 OS=Homo sapiens OX=9606 GN=FCN3 PE=1 SV=2	28	9	151	9	1	299	32.9	6.67	363.41	9	0	2.14547e+08	2.02053e+08	3.70014e+08	3.12373e+08	1.41052e+09	1.60494e+09	8.00494e+08	1.20732e+09	1.25582e+09	1	2.74747e+08	1	0.218779	0.00144533
O00187	MASP2	Mannan-binding lectin serine protease 2 OS=Homo sapiens OX=9606 GN=MASP2 PE=1 SV=4	14	9	103	9	1	686	75.7	5.63	234.19	9	0	2.05273e+08	3.41798e+08	2.9651e+08	4.04625e+08	3.49647e+08	3.94701e+08	3.08271e+08	4.57635e+08	3.77563e+08	1	3.12052e+08	1	0.826488	0.260561
P16070	CD44	CD44 antigen OS=Homo sapiens OX=9606 GN=CD44 PE=1 SV=3	5	4	33	4	1	742	81.5	5.33	71.41	4	0	2.02418e+08	1.73595e+08	9.50068e+07	1.52105e+08	9.32718e+07	4.03342e+07	8.75761e+07	8.0958e+07	7.5535e+07	1	1.55781e+08	1	2.06237	0.0205297
V9HWE3	HEL-S-11	Carbonic anhydrase I, isoform CRA_a OS=Homo sapiens OX=9606 GN=HEL-S-11 PE=2 SV=1	46	9	47	9	1	261	28.9	7.12	122.65	9	0	1.94204e+08	1.78556e+07	4.09871e+07	1.1328e+08	1.29562e+07	NA	1.00092e+07	1.39564e+08	5.41763e+07	0.75	9.15816e+07	1	1.69044	0.5546
P07686	HEXB	Beta-hexosaminidase subunit beta OS=Homo sapiens OX=9606 GN=HEXB PE=1 SV=3	6	3	13	3	1	556	63.1	6.76	16.61	3	0	1.92081e+08	4.57271e+08	5.30223e+08	1.3945e+08	2.70952e+08	4.26248e+08	4.74731e+08	8.91711e+08	5.1591e+08	1	3.29756e+08	1	0.639174	0.299525
P11465	PSG2	Pregnancy-specific beta-1-glycoprotein 2 OS=Homo sapiens OX=9606 GN=PSG2 PE=2 SV=2	29	8	170	3	1	335	37.2	7.8	423.35	8	0	1.9166e+08	3.64908e+08	1.01605e+08	4.58378e+08	1.35634e+08	1.53123e+08	7.67088e+07	5.43783e+07	1.04961e+08	1	2.79138e+08	1	2.65945	0.0843249
M0R1G9	PSG5	Pregnancy-specific beta-1-glycoprotein 5 OS=Homo sapiens OX=9606 GN=PSG5 PE=1 SV=1	23	12	231	1	1	428	48	8.56	499.92	12	2	1.90703e+08	6.29668e+08	2.08575e+08	1.84031e+08	3.23837e+08	1.74161e+08	3.24132e+08	3.06597e+08	2.82182e+08	1	3.03244e+08	1	1.07464	0.860476
P41222	PTGDS	Prostaglandin-H2 D-isomerase OS=Homo sapiens OX=9606 GN=PTGDS PE=1 SV=1	28	5	49	5	1	190	21	7.8	101.08	5	0	1.749e+08	1.4633e+08	7.77836e+07	1.58471e+08	2.71894e+07	3.52502e+07	7.33683e+07	4.00275e+07	4.39588e+07	1	1.39371e+08	1	3.17049	0.0068327
A0A024R930	PRG4	Proteoglycan 4, isoform CRA_a OS=Homo sapiens OX=9606 GN=PRG4 PE=4 SV=1	9	13	61	13	1	1404	151	9.5	100.74	13	0	1.72152e+08	4.65131e+08	3.2404e+08	2.02335e+08	6.16458e+08	3.18822e+08	5.21965e+08	4.05316e+08	4.6564e+08	1	2.90914e+08	1	0.624762	0.110335
E0D851	GP1BA	Platelet glycoprotein Ib alpha OS=Homo sapiens OX=9606 GN=GP1BA PE=4 SV=1	13	8	91	1	1	665	72.8	6.09	213.84	8	6	1.55365e+08	9.79982e+07	1.19835e+08	8.81373e+07	6.37721e+07	1.29356e+08	1.97701e+08	1.09394e+08	1.25056e+08	1	1.15334e+08	1	0.92226	0.768531
P02741	CRP	C-reactive protein OS=Homo sapiens OX=9606 GN=CRP PE=1 SV=1	12	3	47	3	1	224	25	5.63	120.29	3	0	1.54545e+08	2.13635e+08	7.62086e+08	1.48215e+09	1.79352e+07	1.09139e+09	3.37329e+07	3.54862e+07	2.94636e+08	1	6.53104e+08	1	2.21665	0.412303
G3V2W1	SERPINA10	Protein Z-dependent protease inhibitor OS=Homo sapiens OX=9606 GN=SERPINA10 PE=1 SV=1	14	9	84	9	1	484	55.1	7.64	157.26	9	0	1.54224e+08	6.56058e+07	8.08563e+07	1.6636e+08	1.64223e+08	2.16651e+08	1.80721e+08	1.36131e+08	1.74432e+08	1	1.16761e+08	1	0.669381	0.107523
Q6GMX6	IGH@	IGH@ protein OS=Homo sapiens OX=9606 GN=IGH@ PE=1 SV=1	32	11	123	3	1	465	51.1	8.69	263.33	11	4	1.51722e+08	1.46146e+08	1.07667e+08	1.31801e+08	1.76316e+08	2.65081e+08	3.34739e+08	1.76121e+08	2.38064e+08	1	1.34334e+08	1	0.564275	0.0398635
B2R888	#N/A	Monocyte differentiation antigen CD14 OS=Homo sapiens OX=9606 PE=2 SV=1	22	7	67	7	1	375	40	6.23	145.27	7	0	1.46101e+08	1.60639e+08	1.64315e+08	1.08197e+08	1.36265e+08	9.69475e+07	1.22381e+08	9.2855e+07	1.12112e+08	1	1.44813e+08	1	1.29168	0.0946108
B2RA39	#N/A	cDNA, FLJ94686, highly similar to Homo sapiens complement factor H-related 5 (CFHL5), mRNA OS=Homo sapiens OX=9606 PE=2 SV=1	19	11	97	10	1	569	64.3	7.06	170.51	11	1	1.33817e+08	3.02675e+08	2.89544e+08	1.09403e+08	1.96026e+08	1.95429e+08	1.78507e+08	2.06589e+08	1.94138e+08	1	2.0886e+08	1	1.07583	0.782643
Q5CZ93	DKFZp686A0568	Uncharacterized protein DKFZp686A0568 OS=Homo sapiens OX=9606 GN=DKFZp686A0568 PE=2 SV=1	6	1	5	1	1	159	19.2	9.88	12.46	1	0	1.30701e+08	9.99589e+07	2.96338e+08	7.82092e+07	2.18962e+08	1.25079e+08	9.59179e+07	8.61997e+07	1.3154e+08	1	1.51302e+08	1	1.15024	0.745166
Q15582	TGFBI	Transforming growth factor-beta-induced protein ig-h3 OS=Homo sapiens OX=9606 GN=TGFBI PE=1 SV=1	23	13	84	13	1	683	74.6	7.71	177.96	13	0	1.2978e+08	1.14339e+08	1.76094e+08	1.33061e+08	1.54684e+08	1.13829e+08	1.62648e+08	1.52025e+08	1.45796e+08	1	1.38318e+08	1	0.948709	0.677925
P35527	KRT9	Keratin, type I cytoskeletal 9 OS=Homo sapiens OX=9606 GN=KRT9 PE=1 SV=3	21	11	61	11	1	623	62	5.24	135.66	11	0	1.24591e+08	9.40039e+07	1.64776e+08	5.15658e+07	5.73601e+07	1.99574e+07	8.09969e+06	1.10787e+07	2.4124e+07	1	1.08734e+08	1	4.5073	0.0187657
A0A3B3IQ51	CFHR2	Complement factor H-related protein 2 OS=Homo sapiens OX=9606 GN=CFHR2 PE=4 SV=1	24	8	131	5	1	355	39.4	6.65	288.35	8	0	1.20896e+08	2.68927e+08	2.022e+08	5.32659e+07	4.76895e+07	1.55927e+08	1.87696e+08	3.14124e+08	1.76359e+08	1	1.61322e+08	1	0.914737	0.842017
A0A0A0MSD0	SVEP1	Sushi, von Willebrand factor type A, EGF and pentraxin domain-containing protein 1 OS=Homo sapiens OX=9606 GN=SVEP1 PE=1 SV=1	10	31	135	31	1	3574	390.2	5.5	295.48	31	0	1.20103e+08	1.58907e+08	4.87208e+07	7.17222e+07	9.09566e+07	6.85848e+07	7.11954e+07	7.79043e+07	7.71603e+07	1	9.98632e+07	1	1.29423	0.401848
Q8WW79	SELL	L-selectin OS=Homo sapiens OX=9606 GN=SELL PE=2 SV=1	19	6	67	6	1	375	42.4	6.6	136.51	6	0	1.18732e+08	9.37131e+07	1.04056e+08	1.47571e+08	6.62482e+07	1.12806e+08	1.64462e+08	8.86817e+07	1.08049e+08	1	1.16018e+08	1	1.07375	0.752173
A0A087WT09	PSG7	Putative pregnancy-specific beta-1-glycoprotein 7 OS=Homo sapiens OX=9606 GN=PSG7 PE=4 SV=1	23	10	253	2	1	426	47.6	8.68	568.6	10	1	1.16412e+08	1.62015e+08	3.08632e+07	5.48902e+08	1.62807e+08	3.0669e+08	3.23521e+08	2.30223e+08	2.5581e+08	1	2.14548e+08	1	0.8387	0.743819
J3KPA1	CRISP3	Cysteine-rich secretory protein 3 OS=Homo sapiens OX=9606 GN=CRISP3 PE=1 SV=1	20	5	19	5	1	276	31	7.61	46.83	5	0	1.12056e+08	6.95596e+07	6.98158e+07	1.38331e+08	6.86824e+07	2.91011e+07	3.20573e+07	1.69713e+07	3.6703e+07	1	9.74404e+07	1	2.65483	0.0239964
P01591	JCHAIN	Immunoglobulin J chain OS=Homo sapiens OX=9606 GN=JCHAIN PE=1 SV=4	33	5	80	5	1	159	18.1	5.24	155.82	5	0	1.11291e+08	1.61817e+08	1.8717e+08	9.5586e+07	2.8044e+08	2.31675e+08	5.07561e+08	5.96052e+08	4.03932e+08	1	1.38966e+08	1	0.344033	0.0262514
P07333	CSF1R	Macrophage colony-stimulating factor 1 receptor OS=Homo sapiens OX=9606 GN=CSF1R PE=1 SV=2	7	6	83	6	1	972	107.9	6.37	190.76	6	0	1.10848e+08	1.58841e+08	5.52591e+07	1.28129e+08	1.6169e+08	5.21208e+07	5.51546e+07	7.67137e+07	8.64197e+07	1	1.13269e+08	1	1.31069	0.455249
P19320	VCAM1	Vascular cell adhesion protein 1 OS=Homo sapiens OX=9606 GN=VCAM1 PE=1 SV=1	17	12	60	12	1	739	81.2	5.22	137.43	12	0	1.10644e+08	1.58058e+08	1.22634e+08	9.14438e+07	4.39684e+08	1.53045e+08	1.18049e+07	8.72191e+07	1.72938e+08	1	1.20695e+08	1	0.697908	0.600438
Q03591	CFHR1	Complement factor H-related protein 1 OS=Homo sapiens OX=9606 GN=CFHR1 PE=1 SV=2	34	11	204	3	1	330	37.6	7.39	528.56	11	2	1.09559e+08	3.0685e+08	2.95071e+08	1.89518e+08	1.39227e+08	1.5664e+08	2.38862e+08	1.95422e+08	1.82538e+08	1	2.2525e+08	1	1.23399	0.44036
P18428	LBP	Lipopolysaccharide-binding protein OS=Homo sapiens OX=9606 GN=LBP PE=1 SV=3	10	4	35	4	1	481	53.4	6.7	71.74	4	0	1.07022e+08	9.78663e+07	1.35438e+08	1.66072e+08	8.33446e+07	1.44793e+08	1.52916e+08	2.61525e+07	1.01802e+08	1	1.26599e+08	1	1.24359	0.485586
B4DPQ3	#N/A	cDNA FLJ51034, highly similar to Vitamin K-dependent protein C OS=Homo sapiens OX=9606 PE=2 SV=1	18	8	93	8	1	517	57.4	7.53	243.82	8	0	1.06502e+08	1.14453e+08	9.85896e+07	7.17244e+07	1.43412e+08	7.1294e+07	9.66032e+07	8.02513e+07	9.789e+07	1	9.78172e+07	1	0.999256	0.996992
A0A087WYZ4	CGA	Glycoprotein hormones alpha chain OS=Homo sapiens OX=9606 GN=CGA PE=1 SV=1	10	2	15	2	1	147	16.3	8.47	35.48	2	0	1.03991e+08	1.7348e+08	5.55458e+06	2.49614e+08	5.27665e+07	3.86874e+07	2.37387e+07	6.78082e+07	4.57502e+07	1	1.3316e+08	1	2.91058	0.148588
Q6N093	DKFZp686I04196	Uncharacterized protein DKFZp686I04196 (Fragment) OS=Homo sapiens OX=9606 GN=DKFZp686I04196 PE=2 SV=1	32	10	99	0	1	417	46	7.59	225.82	10	1	1.00524e+08	6.84047e+07	1.35277e+08	1.15825e+08	3.48833e+07	4.78199e+07	1.41926e+08	1.39337e+08	9.09914e+07	1	1.05008e+08	1	1.15404	0.677299
P13645	KRT10	Keratin, type I cytoskeletal 10 OS=Homo sapiens OX=9606 GN=KRT10 PE=1 SV=6	24	14	71	12	1	584	58.8	5.21	170.33	14	3	9.49726e+07	1.11919e+08	8.76449e+07	3.0258e+07	9.13003e+07	6.17387e+07	1.42315e+07	1.29463e+07	4.50542e+07	1	8.11987e+07	1	1.80225	0.215235
D3DQH8	SPARC	Secreted protein, acidic, cysteine-rich (Osteonectin), isoform CRA_a OS=Homo sapiens OX=9606 GN=SPARC PE=4 SV=1	19	6	68	6	1	315	36	4.88	176.88	6	0	9.25867e+07	4.26265e+07	4.12108e+08	6.62721e+07	3.9264e+07	2.23004e+07	3.74636e+07	1.68973e+07	2.89813e+07	1	1.53398e+08	1	5.293	0.202703
A0A024R433	IGFBP5	Insulin-like growth factor binding protein 5, isoform CRA_a OS=Homo sapiens OX=9606 GN=IGFBP5 PE=4 SV=1	17	6	25	6	1	272	30.6	8.21	47.1	6	0	9.15341e+07	8.49084e+07	7.47108e+06	6.7347e+07	6.88192e+06	1.29724e+08	1.0387e+08	1.07231e+08	8.69267e+07	1	6.28151e+07	1	0.722622	0.496703
Q59EA3	#N/A	Cadherin 5, type 2 preproprotein variant (Fragment) OS=Homo sapiens OX=9606 PE=2 SV=1	13	10	61	10	1	807	89.9	5.48	162.43	10	0	9.12717e+07	1.30087e+08	7.76255e+07	8.10652e+07	9.32852e+07	1.14373e+08	1.25061e+08	1.37755e+08	1.17619e+08	1	9.50123e+07	1	0.8078	0.189697
O43866	CD5L	CD5 antigen-like OS=Homo sapiens OX=9606 GN=CD5L PE=1 SV=1	37	11	95	11	1	347	38.1	5.47	215.75	11	0	9.0046e+07	1.33016e+08	2.31347e+08	7.65156e+07	3.6963e+08	4.66485e+08	7.76352e+08	9.83854e+08	6.4908e+08	1	1.32731e+08	1	0.204491	0.0121275
P35908	KRT2	Keratin, type II cytoskeletal 2 epidermal OS=Homo sapiens OX=9606 GN=KRT2 PE=1 SV=2	25	14	52	9	1	639	65.4	8	120.95	14	3	8.91489e+07	2.485e+07	2.13006e+07	1.73341e+07	1.79658e+07	9.84917e+07	1.21936e+07	9.45069e+06	3.45254e+07	1	3.81584e+07	1	1.10523	0.898737
Q6PIL8	IGK@	IGK@ protein OS=Homo sapiens OX=9606 GN=IGK@ PE=1 SV=1	35	7	146	1	1	236	25.8	6.55	402.42	7	0	8.43704e+07	5.91471e+07	5.62486e+07	5.46667e+07	4.51444e+07	4.22502e+07	4.31653e+07	2.53821e+07	3.89855e+07	1	6.36082e+07	1	1.63159	0.0256243
Q9Y5Y7	LYVE1	Lymphatic vessel endothelial hyaluronic acid receptor 1 OS=Homo sapiens OX=9606 GN=LYVE1 PE=1 SV=2	8	3	32	3	1	322	35.2	8.28	65.07	3	0	8.07307e+07	8.59067e+07	2.93279e+07	1.26028e+08	9.86584e+06	2.02088e+07	4.72897e+07	3.17749e+07	2.72848e+07	1	8.04984e+07	1	2.9503	0.0473647
P01624	IGKV3-15	Immunoglobulin kappa variable 3-15 OS=Homo sapiens OX=9606 GN=IGKV3-15 PE=1 SV=2	26	2	33	1	1	115	12.5	5.19	80.33	2	0	7.77667e+07	7.17792e+07	6.49895e+07	8.54898e+07	7.01934e+07	7.3244e+07	9.48363e+07	6.04035e+07	7.46693e+07	1	7.50063e+07	1	1.00451	0.96955
D3DX01	ABP1	Amine oxidase OS=Homo sapiens OX=9606 GN=ABP1 PE=3 SV=1	17	12	85	12	1	751	85.3	7.09	179.11	12	0	7.71362e+07	4.3608e+07	6.3745e+06	2.28785e+07	2.29555e+06	2.4464e+06	3.96604e+07	9.7625e+06	1.35412e+07	1	3.74993e+07	1	2.76927	0.223417
B2RAK1	#N/A	cDNA, FLJ94965, highly similar to Homo sapiens leucyl/cystinyl aminopeptidase (LNPEP), mRNA OS=Homo sapiens OX=9606 PE=2 SV=1	8	9	85	9	1	1025	117.3	5.73	137.33	9	0	7.17488e+07	6.05282e+07	883281	6.77047e+07	6.3962e+07	2.27741e+07	1.60344e+07	2.63478e+07	3.22796e+07	1	5.02162e+07	1	1.55567	0.399829
P05019	IGF1	Insulin-like growth factor I OS=Homo sapiens OX=9606 GN=IGF1 PE=1 SV=1	22	3	41	3	1	195	21.8	9.72	133.8	3	0	7.12931e+07	6.28875e+07	6.33945e+07	8.12793e+07	6.30184e+07	3.37248e+07	6.39894e+07	6.45633e+07	5.6324e+07	1	6.97136e+07	1	1.23773	0.174047
B3KQF4	#N/A	cDNA FLJ90373 fis, clone NT2RP2004606, highly similar to Metalloproteinase inhibitor 1 OS=Homo sapiens OX=9606 PE=2 SV=1	24	4	20	4	1	207	23.2	8.1	37.7	4	0	7.02276e+07	2.71338e+07	4.75414e+07	7.73853e+07	1.19387e+07	1.58485e+07	3.86982e+07	1.463e+07	2.02789e+07	1	5.5572e+07	1	2.74039	0.0347622
B2R950	#N/A	cDNA, FLJ94213, highly similar to Homo sapiens pregnancy-zone protein (PZP), mRNA OS=Homo sapiens OX=9606 PE=2 SV=1	30	41	838	33	1	1482	163.8	6.38	2135.16	41	3	6.84972e+07	2.14872e+10	3.9162e+08	8.30637e+09	7.54971e+09	2.74926e+10	1.48164e+10	9.69755e+09	1.48891e+10	1	7.56343e+09	1	0.507986	0.317411
A2KBC6	#N/A	Anti-FactorVIII scFv (Fragment) OS=Homo sapiens OX=9606 PE=2 SV=1	33	6	50	2	1	238	25	8.41	101.12	6	3	6.84431e+07	1.03779e+08	9.10403e+07	6.04905e+07	6.9213e+07	2.125e+07	8.2959e+07	8.91633e+07	6.56463e+07	1	8.09382e+07	1	1.23294	0.436229
A0A0M6L0F6	GHB1	Growth hormone B1 OS=Homo sapiens OX=9606 GN=GHB1 PE=2 SV=1	20	4	37	4	1	217	25	5.59	75.19	4	0	6.80045e+07	8.88969e+07	5.06345e+06	7.07423e+07	7.08639e+07	1.68477e+07	3.9913e+07	1.5155e+07	3.56949e+07	1	5.81768e+07	1	1.62983	0.355393
B7ZKJ8	ITIH4	ITIH4 protein OS=Homo sapiens OX=9606 GN=ITIH4 PE=1 SV=1	33	32	1015	1	1	935	103.8	6.89	2426.99	32	0	6.28458e+07	5.32949e+07	7.10856e+07	4.16009e+07	4.76707e+07	3.12546e+07	4.11716e+07	3.74378e+07	3.93837e+07	1	5.72068e+07	1	1.45255	0.0484821
Q13103	SPP2	Secreted phosphoprotein 24 OS=Homo sapiens OX=9606 GN=SPP2 PE=1 SV=1	16	3	27	3	1	211	24.3	8.32	66.11	3	0	6.03445e+07	2.68509e+07	3.31195e+07	1.59536e+07	5.94135e+07	6.51403e+06	4.61456e+07	2.4375e+07	3.4112e+07	1	3.40671e+07	1	0.998683	0.997713
P11717	IGF2R	Cation-independent mannose-6-phosphate receptor OS=Homo sapiens OX=9606 GN=IGF2R PE=1 SV=3	2	5	19	5	1	2491	274.2	5.94	31.7	5	0	6.02287e+07	2.21932e+08	1.20541e+08	9.15867e+07	1.78021e+08	1.53731e+08	2.47693e+08	2.53134e+08	2.08145e+08	1	1.23572e+08	1	0.593683	0.0967043
A0A140TA32	C4A	Complement C4-A OS=Homo sapiens OX=9606 GN=C4A PE=1 SV=1	45	89	2398	0	1	1698	187.6	7.12	5915.38	89	1	5.94004e+07	1.2505e+07	1.73973e+07	5.52427e+07	6.36757e+07	1.30087e+08	7.167e+07	1.51363e+07	7.01422e+07	1	3.61364e+07	1	0.515187	0.248035
B2RBF5	#N/A	cDNA, FLJ95483, highly similar to Homo sapiens chitobiase, di-N-acetyl- (CTBS), mRNA OS=Homo sapiens OX=9606 PE=2 SV=1	22	6	20	6	1	385	43.8	6.64	43.78	6	0	5.79057e+07	4.06792e+07	2.4076e+07	4.9495e+07	3.36418e+07	3.72796e+07	5.71895e+07	3.61057e+07	4.10541e+07	1	4.3039e+07	1	1.04835	0.833594
Q6P988	NOTUM	Palmitoleoyl-protein carboxylesterase NOTUM OS=Homo sapiens OX=9606 GN=NOTUM PE=1 SV=2	13	6	33	6	1	496	55.7	7.55	82.56	6	0	5.67934e+07	1.00492e+08	4.65405e+07	1.98533e+07	538500	3.92856e+07	4.13097e+08	3.92389e+08	2.11328e+08	1	5.59197e+07	1	0.264611	0.215102
B2RC09	#N/A	cDNA, FLJ95794, highly similar to Homo sapiens apolipoprotein F (APOF), mRNA OS=Homo sapiens OX=9606 PE=2 SV=1	4	1	33	1	1	326	35.4	5.64	98.62	1	0	5.52203e+07	6.91998e+07	6.61585e+07	3.9952e+07	8.63734e+07	8.64216e+07	1.18342e+08	5.94038e+07	8.76353e+07	1	5.76327e+07	1	0.657642	0.0718224
P61626	LYZ	Lysozyme C OS=Homo sapiens OX=9606 GN=LYZ PE=1 SV=1	24	4	28	4	1	148	16.5	9.16	65.51	4	0	5.48243e+07	4.25271e+07	5.59472e+07	5.27406e+07	1.52491e+07	4.59577e+07	3.20186e+07	2.48906e+07	2.9529e+07	1	5.15098e+07	1	1.74438	0.0218894
L8E853	VWF	von Willebrand factor OS=Homo sapiens OX=9606 GN=VWF PE=4 SV=1	32	77	857	1	1	2715	298.2	5.48	2099.35	77	0	5.42903e+07	1.20572e+08	2.58537e+08	9.68861e+07	7.57299e+07	8.35764e+07	1.21222e+08	3.03041e+07	7.77081e+07	1	1.32571e+08	1	1.70602	0.296145
P07195	LDHB	L-lactate dehydrogenase B chain OS=Homo sapiens OX=9606 GN=LDHB PE=1 SV=2	25	6	31	5	1	334	36.6	6.05	59.03	6	0	5.30138e+07	2.24172e+07	1.92726e+07	4.23733e+07	1.89439e+07	6.36997e+06	1.30011e+07	1.55554e+07	1.34676e+07	1	3.42692e+07	1	2.54457	0.0500101
Q92496	CFHR4	Complement factor H-related protein 4 OS=Homo sapiens OX=9606 GN=CFHR4 PE=1 SV=3	15	8	66	4	1	578	65.3	4.94	160.87	8	0	5.1476e+07	5.90427e+07	5.83559e+07	3.13081e+07	4.0665e+07	5.15391e+07	2.71931e+07	4.33891e+07	4.06966e+07	1	5.00457e+07	1	1.22973	0.29862
A0A024R1U8	IGFBP4	Insulin-like growth factor binding protein 4, isoform CRA_a OS=Homo sapiens OX=9606 GN=IGFBP4 PE=4 SV=1	33	6	23	6	1	258	27.9	7.15	55.42	6	0	5.10506e+07	4.4643e+07	5.44397e+07	3.08845e+07	NA	NA	2.68767e+07	2.76003e+07	2.72385e+07	0.5	4.52544e+07	1	1.66142	0.0822535
A8K6K4	#N/A	cDNA FLJ77565, highly similar to Homo sapiens interleukin 1 receptor accessory protein (IL1RAP), transcript variant 1, mRNA OS=Homo sapiens OX=9606 PE=2 SV=1	12	7	43	7	1	570	65.4	8.22	88.83	7	0	5.03345e+07	2.77127e+07	2.23179e+07	4.69099e+07	4.71721e+07	2.76496e+07	1.7077e+07	3.44581e+07	3.15892e+07	1	3.68187e+07	1	1.16555	0.597184
Q86VB7	CD163	Scavenger receptor cysteine-rich type 1 protein M130 OS=Homo sapiens OX=9606 GN=CD163 PE=1 SV=2	18	18	92	18	1	1156	125.4	5.95	191.64	18	0	5.01316e+07	1.28877e+08	2.09091e+07	5.14026e+07	5.42289e+07	1.12288e+08	5.63395e+07	2.86681e+07	6.28811e+07	1	6.28299e+07	1	0.999186	0.998652
Q9UKE5	TNIK	TRAF2 and NCK-interacting protein kinase OS=Homo sapiens OX=9606 GN=TNIK PE=1 SV=1	0	1	7	1	1	1360	154.8	7.17	2.11	1	0	4.72016e+07	4.25811e+07	5.72985e+07	4.8249e+07	3.84471e+07	3.30448e+07	2.80334e+07	1.21431e+07	2.79171e+07	1	4.88325e+07	1	1.7492	0.0176653
P21333	FLNA	Filamin-A OS=Homo sapiens OX=9606 GN=FLNA PE=1 SV=4	6	12	35	12	1	2647	280.6	6.06	91.63	12	0	4.63815e+07	1.9935e+07	8.05275e+06	1.6884e+07	NA	1.14594e+07	1.5871e+07	5.25439e+06	1.08616e+07	0.75	2.28133e+07	1	2.10037	0.289694
J3KNB4	CAMP	Cathelicidin antimicrobial peptide OS=Homo sapiens OX=9606 GN=CAMP PE=1 SV=1	23	4	18	4	1	173	19.6	9.41	40.57	4	0	4.55918e+07	3.85884e+07	5.9653e+07	4.2354e+07	1.1984e+07	1.20226e+07	3.42317e+07	1.72296e+07	1.8867e+07	1	4.65468e+07	1	2.4671	0.00745981
V9HWB4	HEL-S-89n	Epididymis secretory sperm binding protein Li 89n OS=Homo sapiens OX=9606 GN=HEL-S-89n PE=2 SV=1	29	15	58	14	1	654	72.3	5.16	151.34	15	1	4.5497e+07	8.12871e+07	5.34046e+07	6.6814e+07	3.77984e+07	1.23681e+07	2.58571e+06	582691	1.33337e+07	1	6.17507e+07	1	4.63117	0.00588684
Q86TT1	#N/A	Full-length cDNA clone CS0DD006YL02 of Neuroblastoma of Homo sapiens (human) OS=Homo sapiens OX=9606 PE=2 SV=1	42	17	494	1	1	375	41.2	6.79	1213.23	17	0	4.31805e+07	6.25132e+07	NA	2.66958e+07	3.22734e+08	3.75792e+08	9.44323e+08	6.37852e+08	5.70175e+08	1	4.41299e+07	0.75	0.077397	0.0263583
A8K2X4	#N/A	cDNA FLJ75401, highly similar to Homo sapiens endoglin (Osler-Rendu-Weber syndrome 1), mRNA OS=Homo sapiens OX=9606 PE=2 SV=1	11	6	27	6	1	658	70.5	6.61	50.08	6	0	4.18794e+07	3.28027e+07	5.21115e+07	9.52473e+07	7.65183e+06	NA	2.27259e+06	3.01034e+06	4.31159e+06	0.75	5.55102e+07	1	12.8747	0.0262701
A0A090N8Q6	PRKAG2	Protein kinase, AMP-activated, gamma 2 non-catalytic subunit OS=Homo sapiens OX=9606 GN=PRKAG2 PE=4 SV=1	2	1	1	1	1	569	63	9.35	0	1	0	4.08939e+07	4.61019e+07	3.48374e+06	7.44673e+07	1.76094e+07	1.4816e+07	2.02207e+07	1.33857e+07	1.6508e+07	1	4.12367e+07	1	2.49799	0.142737
P24592	IGFBP6	Insulin-like growth factor-binding protein 6 OS=Homo sapiens OX=9606 GN=IGFBP6 PE=1 SV=1	9	2	15	2	1	240	25.3	7.81	39.44	2	0	4.03347e+07	4.88736e+07	1.14684e+07	3.35762e+07	NA	NA	6.96133e+06	NA	6.96133e+06	0.25	3.35632e+07	1	4.82138	NA
A0A140TA29	C4B	Complement C4-B OS=Homo sapiens OX=9606 GN=C4B PE=1 SV=1	43	88	2399	1	1	1698	187.5	7.33	5904.6	88	0	3.95701e+07	2.13081e+07	NA	4.79457e+07	NA	1.30118e+07	NA	NA	1.30118e+07	0.25	3.62746e+07	0.75	2.78782	NA
O00533	CHL1	Neural cell adhesion molecule L1-like protein OS=Homo sapiens OX=9606 GN=CHL1 PE=1 SV=4	10	10	50	10	1	1208	135	5.76	107.38	10	0	3.93704e+07	4.25592e+07	2.54966e+07	1.61787e+07	3.99263e+06	3.80991e+06	NA	4.24597e+06	4.01617e+06	0.75	3.09012e+07	1	7.69419	0.0140672
P13796	LCP1	Plastin-2 OS=Homo sapiens OX=9606 GN=LCP1 PE=1 SV=6	15	8	51	8	1	627	70.2	5.43	109.86	8	0	3.91872e+07	1.04474e+08	7.83439e+07	6.1345e+07	4.00323e+07	3.12073e+07	2.58796e+08	2.99413e+07	8.99943e+07	1	7.08376e+07	1	0.787134	0.752305
Q15228	#N/A	Pregnancy-specific beta-1 glycoprotein (Fragment) OS=Homo sapiens OX=9606 PE=4 SV=1	21	10	203	1	1	411	46.2	8.28	442.44	10	0	3.8633e+07	6.4652e+07	4.55829e+07	6.15796e+07	7.89691e+07	8.56138e+07	2.75403e+07	9.48267e+07	7.17374e+07	1	5.26119e+07	1	0.733395	0.286027
P08709	F7	Coagulation factor VII OS=Homo sapiens OX=9606 GN=F7 PE=1 SV=1	5	2	7	2	1	466	51.6	7.23	12.73	2	0	3.8274e+07	4.47655e+07	NA	NA	1.39308e+07	NA	3.80646e+07	NA	2.59977e+07	0.5	4.15197e+07	0.5	1.59705	0.340068
Q9NQ79	CRTAC1	Cartilage acidic protein 1 OS=Homo sapiens OX=9606 GN=CRTAC1 PE=1 SV=2	11	7	45	7	1	661	71.4	5.12	85.04	7	0	3.77516e+07	3.61014e+07	3.31506e+07	1.90824e+07	1.57975e+07	1.17109e+07	1.25366e+07	1.63416e+07	1.40967e+07	1	3.15215e+07	1	2.2361	0.00751677
P14780	MMP9	Matrix metalloproteinase-9 OS=Homo sapiens OX=9606 GN=MMP9 PE=1 SV=3	15	11	44	11	1	707	78.4	6.06	87.68	11	0	3.68133e+07	NA	6.60806e+07	6.30934e+07	1.88808e+06	5.22624e+07	5.32242e+06	1.16431e+07	1.7779e+07	1	5.53291e+07	0.75	3.11205	0.064017
Q6H9L7	ISM2	Isthmin-2 OS=Homo sapiens OX=9606 GN=ISM2 PE=2 SV=1	14	8	56	8	1	571	63.9	4.81	122.02	8	0	3.64236e+07	9.57865e+07	4.63905e+07	1.07827e+07	NA	2.64249e+07	1.90712e+07	3.85059e+06	1.64489e+07	0.75	4.73458e+07	1	2.87836	0.215357
A0A0C4DG49	PVR	Poliovirus receptor OS=Homo sapiens OX=9606 GN=PVR PE=1 SV=1	11	3	26	3	1	417	45.3	6.52	69.89	3	0	3.52726e+07	4.44914e+07	3.73212e+07	4.01626e+07	3.64535e+07	3.14678e+07	4.24946e+07	5.94189e+07	4.24587e+07	1	3.9312e+07	1	0.925887	0.640686
A8K335	#N/A	cDNA FLJ76254, highly similar to Homo sapiens gamma-glutamyl hydrolase (GGH), mRNA OS=Homo sapiens OX=9606 PE=2 SV=1	10	3	12	3	1	318	36	7.42	30.27	3	0	3.42384e+07	6.83771e+06	NA	5.92764e+07	2.06038e+06	NA	NA	NA	2.06038e+06	0.25	3.34509e+07	0.75	16.2353	NA
Q9BWP8	COLEC11	Collectin-11 OS=Homo sapiens OX=9606 GN=COLEC11 PE=1 SV=1	24	6	27	6	1	271	28.6	5.41	54.36	6	0	3.37819e+07	5.30591e+07	2.82781e+07	3.02532e+07	8.32536e+07	1.54978e+07	2.46654e+07	2.12074e+07	3.61561e+07	1	3.63431e+07	1	1.00517	0.991481
B2R582	#N/A	cDNA, FLJ92374, highly similar to Homo sapiens C-type lectin domain family 3, member B (CLEC3B), mRNA OS=Homo sapiens OX=9606 PE=2 SV=1	45	7	91	1	1	202	22.5	6.04	225.36	7	0	3.35016e+07	1.0299e+07	8.59072e+06	7.3558e+06	1.01951e+07	4.98227e+06	6.12228e+06	5.54468e+06	6.7111e+06	1	1.49368e+07	1	2.22568	0.241436
P04040	CAT	Catalase OS=Homo sapiens OX=9606 GN=CAT PE=1 SV=3	21	9	24	9	1	527	59.7	7.39	56.06	9	0	3.30436e+07	1.70068e+08	1.41501e+07	9.14394e+07	4.54939e+07	1.66974e+08	8.67465e+07	8.89266e+07	9.70351e+07	1	7.71752e+07	1	0.795333	0.662437
M9MML0	FCGR3A	Low affinity immunoglobulin gamma Fc region receptor III-A OS=Homo sapiens OX=9606 GN=FCGR3A PE=4 SV=2	15	5	46	5	1	359	40.2	7.4	102.31	5	0	3.28461e+07	2.59743e+07	4.30262e+07	1.10981e+08	2.61458e+07	8.88282e+07	9.50561e+07	3.64246e+07	6.16137e+07	1	5.3207e+07	1	0.863558	0.760751
Q6ZVX0	#N/A	cDNA FLJ41981 fis, clone SMINT2011888, highly similar to Protein Tro alpha1 H,myeloma OS=Homo sapiens OX=9606 PE=2 SV=1	25	11	141	3	1	487	52.8	5.92	375.24	11	1	3.19677e+07	1.32766e+08	9.13738e+07	3.99132e+07	4.95433e+07	4.21818e+07	9.88277e+07	1.2877e+08	7.98306e+07	1	7.40052e+07	1	0.927029	0.858597
Q9UNN8	PROCR	Endothelial protein C receptor OS=Homo sapiens OX=9606 GN=PROCR PE=1 SV=1	13	3	7	3	1	238	26.7	7.18	11.45	3	0	3.16462e+07	3.35074e+07	1.00475e+07	4.76523e+07	2.24629e+07	1.85e+06	4.8069e+06	NA	9.70659e+06	0.75	3.07133e+07	1	3.16417	0.105446
P33908	MAN1A1	Mannosyl-oligosaccharide 1,2-alpha-mannosidase IA OS=Homo sapiens OX=9606 GN=MAN1A1 PE=1 SV=3	11	7	44	7	1	653	72.9	6.47	59.01	7	0	3.16224e+07	5.01004e+07	2.84571e+07	3.48788e+07	1.71215e+07	3.98554e+07	1.9446e+07	1.54382e+07	2.29653e+07	1	3.62647e+07	1	1.57911	0.124091
P14543	NID1	Nidogen-1 OS=Homo sapiens OX=9606 GN=NID1 PE=1 SV=3	6	7	45	7	1	1247	136.3	5.29	86.5	7	0	3.14506e+07	2.78614e+07	1.65863e+07	3.6008e+07	1.397e+07	4.231e+06	8.82194e+06	1.97283e+06	7.24894e+06	1	2.79766e+07	1	3.85941	0.00562465
Q6EMK4	VASN	Vasorin OS=Homo sapiens OX=9606 GN=VASN PE=1 SV=1	8	4	22	4	1	673	71.7	7.39	50.9	4	0	3.13022e+07	3.25006e+07	1.52573e+07	3.18073e+07	1.0721e+07	9.53046e+06	1.82878e+07	1.69153e+07	1.38636e+07	1	2.77168e+07	1	1.99925	0.025728
V9H1C1	#N/A	Gelsolin exon 4 (Fragment) OS=Homo sapiens OX=9606 PE=4 SV=1	35	3	74	1	1	69	8	5.78	190.52	3	0	3.1217e+07	2.55118e+07	2.41464e+07	2.56842e+07	2.3719e+07	2.80377e+06	6.5013e+06	3.0401e+06	9.01604e+06	1	2.66398e+07	1	2.95472	0.0148492
Q15430	F5	Coagulation factor V (Fragment) OS=Homo sapiens OX=9606 GN=F5 PE=2 SV=1	4	1	5	1	1	236	26.1	5.48	11.5	1	0	3.07777e+07	2.16409e+07	3.35674e+06	2.17524e+07	NA	1.10293e+07	NA	1.39803e+07	1.25048e+07	0.5	1.93819e+07	1	1.54996	0.472486
D3DQX7	SAA1	Serum amyloid A protein OS=Homo sapiens OX=9606 GN=SAA1 PE=3 SV=1	55	9	146	2	1	122	13.6	6.79	462.76	9	5	3.05252e+07	5.22083e+07	9.24399e+08	3.80646e+08	6.15569e+07	1.26784e+09	2.0115e+08	1.8605e+07	3.87289e+08	1	3.46945e+08	1	0.895829	0.914925
A0A0X9TD47	#N/A	MS-D1 light chain variable region (Fragment) OS=Homo sapiens OX=9606 PE=2 SV=1	32	3	32	2	1	107	11.6	8.51	54.94	3	0	3.0427e+07	2.83501e+07	4.94765e+07	3.04227e+07	4.59725e+07	5.64946e+07	1.10267e+08	1.06282e+08	7.97542e+07	1	3.46691e+07	1	0.434699	0.0407396
Q9NS87	KIF15	Kinesin-like protein KIF15 OS=Homo sapiens OX=9606 GN=KIF15 PE=1 SV=1	1	1	21	1	1	1388	160.1	6	16	1	0	3.03087e+07	NA	1.52305e+08	NA	NA	2.27716e+08	2.45761e+08	1.7286e+08	2.15446e+08	0.75	9.13068e+07	0.5	0.423804	0.103269
Q02985	CFHR3	Complement factor H-related protein 3 OS=Homo sapiens OX=9606 GN=CFHR3 PE=1 SV=2	23	9	148	1	1	330	37.3	7.55	426.22	9	3	2.94355e+07	5.10755e+07	9.02e+07	2.9214e+07	5.9738e+07	1.04871e+08	3.91766e+07	3.85662e+07	6.05879e+07	1	4.99812e+07	1	0.824937	0.634177
P07339	CTSD	Cathepsin D OS=Homo sapiens OX=9606 GN=CTSD PE=1 SV=1	17	6	22	6	1	412	44.5	6.54	32.62	6	0	2.87762e+07	6.61742e+06	4.12328e+06	1.69377e+07	6.32789e+06	NA	NA	NA	6.32789e+06	0.25	1.41137e+07	1	2.23039	NA
A0A024R6R4	MMP2	Matrix metallopeptidase 2 (Gelatinase A, 72kDa gelatinase, 72kDa type IV collagenase), isoform CRA_a OS=Homo sapiens OX=9606 GN=MMP2 PE=3 SV=1	9	5	29	5	1	660	73.8	5.47	58.36	5	0	2.84823e+07	3.50159e+07	1.1534e+07	2.9205e+07	995115	NA	1.43158e+06	NA	1.21335e+06	0.5	2.60593e+07	1	21.4772	0.0306605
B2R9V7	#N/A	Superoxide dismutase [Cu-Zn] OS=Homo sapiens OX=9606 PE=2 SV=1	15	3	18	3	1	240	25.9	6.79	45.78	3	0	2.82539e+07	2.96752e+07	1.06785e+07	2.27027e+07	4.24372e+06	NA	NA	NA	4.24372e+06	0.25	2.28276e+07	1	5.37915	NA
O43278	SPINT1	Kunitz-type protease inhibitor 1 OS=Homo sapiens OX=9606 GN=SPINT1 PE=1 SV=2	13	6	21	6	1	529	58.4	6.29	34.36	6	0	2.66334e+07	4.09925e+07	1.76555e+07	1.76547e+07	8.04776e+07	4.72938e+06	1.28518e+06	2.93201e+06	2.2356e+07	1	2.5734e+07	1	1.1511	0.872397
P08833	IGFBP1	Insulin-like growth factor-binding protein 1 OS=Homo sapiens OX=9606 GN=IGFBP1 PE=1 SV=1	24	4	32	4	1	259	27.9	5.19	82.44	4	0	2.53978e+07	1.69852e+07	1.12321e+07	3.06295e+06	2.22249e+06	NA	NA	NA	2.22249e+06	0.25	1.41695e+07	1	6.37551	NA
D3YTG3	ABI3BP	Target of Nesh-SH3 OS=Homo sapiens OX=9606 GN=ABI3BP PE=1 SV=1	3	4	15	4	1	1777	195.2	9.73	32.31	4	0	2.48994e+07	2.24308e+07	4.89596e+06	1.9213e+07	9.87881e+06	6.41611e+06	6.95554e+06	7.39647e+06	7.66173e+06	1	1.78598e+07	1	2.33104	0.0657936
Q59E93	#N/A	Aminopeptidase (Fragment) OS=Homo sapiens OX=9606 PE=2 SV=1	11	10	47	10	1	977	110.5	5.53	63	10	0	2.45487e+07	2.53703e+07	4.27026e+07	1.83776e+07	1.46579e+07	1.62757e+07	3.01486e+07	1.13053e+07	1.80969e+07	1	2.77498e+07	1	1.53341	0.197979
Q96S96	PEBP4	Phosphatidylethanolamine-binding protein 4 OS=Homo sapiens OX=9606 GN=PEBP4 PE=1 SV=3	8	2	6	2	1	227	25.7	6.54	9.1	2	0	2.44026e+07	1.17549e+07	3.73214e+06	7.25277e+06	1.06257e+06	NA	NA	NA	1.06257e+06	0.25	1.17856e+07	1	11.0916	NA
Q6MZL2	DKFZp686M0562	Uncharacterized protein DKFZp686M0562 (Fragment) OS=Homo sapiens OX=9606 GN=DKFZp686M0562 PE=2 SV=1	10	3	26	3	1	321	35.1	5.97	40.46	3	0	2.27588e+07	6.1865e+07	3.11917e+07	4.50715e+07	1.67376e+07	1.34286e+07	1.9687e+07	9.52824e+06	1.48454e+07	1	4.02218e+07	1	2.70938	0.0282898
A0A087WVC6	PTPRJ	Receptor-type tyrosine-protein phosphatase eta OS=Homo sapiens OX=9606 GN=PTPRJ PE=1 SV=1	1	2	31	2	1	1342	146.5	5.62	61.49	2	0	2.12189e+07	2.61244e+07	1.73735e+07	2.84341e+07	2.75873e+07	2.2491e+07	3.28967e+07	2.99816e+07	2.82392e+07	1	2.32877e+07	1	0.824661	0.186047
Q16853	AOC3	Membrane primary amine oxidase OS=Homo sapiens OX=9606 GN=AOC3 PE=1 SV=3	4	3	12	3	1	763	84.6	6.52	25	3	0	2.11274e+07	1.46635e+07	1.78215e+07	2.99405e+07	1.39188e+07	1.11792e+07	9.91839e+06	1.31571e+07	1.20434e+07	1	2.08882e+07	1	1.73442	0.0413276
Q9BXP8	PAPPA2	Pappalysin-2 OS=Homo sapiens OX=9606 GN=PAPPA2 PE=1 SV=4	6	11	34	11	1	1791	198.4	5.47	72.74	11	0	2.11135e+07	7.55214e+07	6.43328e+06	5.68959e+07	523365	NA	NA	NA	523365	0.25	3.9991e+07	1	76.4113	NA
D3DPK5	SH3BGRL3	SH3 domain binding glutamic acid-rich protein like 3, isoform CRA_a (Fragment) OS=Homo sapiens OX=9606 GN=SH3BGRL3 PE=4 SV=1	11	2	4	2	1	257	26.8	8.38	9.4	2	0	2.05816e+07	975596	NA	NA	NA	5.70922e+06	NA	1.71449e+07	1.1427e+07	0.5	1.07786e+07	0.5	0.943252	0.959629
P09172	DBH	Dopamine beta-hydroxylase OS=Homo sapiens OX=9606 GN=DBH PE=1 SV=3	12	7	51	7	1	617	69	6.42	106.19	7	0	2.03868e+07	5.0971e+07	5.87791e+07	9.66006e+07	5.70433e+07	6.01203e+08	4.81551e+08	2.82808e+08	3.55651e+08	1	5.66844e+07	1	0.159382	0.0474261
Q76LX8	ADAMTS13	A disintegrin and metalloproteinase with thrombospondin motifs 13 OS=Homo sapiens OX=9606 GN=ADAMTS13 PE=1 SV=1	8	11	50	11	1	1427	153.5	7.17	100.98	11	0	2.03474e+07	1.86198e+07	1.65665e+07	2.78934e+07	7.68593e+06	2.05936e+07	8.08478e+06	5.19854e+06	1.03907e+07	1	2.08568e+07	1	2.00725	0.0489934
B7Z9B1	#N/A	cDNA FLJ52398, highly similar to Cadherin-13 OS=Homo sapiens OX=9606 PE=2 SV=1	5	3	26	3	1	760	83.4	5.12	61.62	3	0	1.97084e+07	1.73274e+07	8.56755e+06	5.16382e+06	7.62838e+06	NA	NA	NA	7.62838e+06	0.25	1.26918e+07	1	1.66376	NA
P07359	GP1BA	Platelet glycoprotein Ib alpha chain OS=Homo sapiens OX=9606 GN=GP1BA PE=1 SV=2	14	8	125	1	1	652	71.5	6.29	268.72	8	0	1.96373e+07	5.62865e+06	2.25115e+07	1.6461e+07	8.57686e+06	8.46683e+06	6.69947e+06	4.68334e+06	7.10662e+06	1	1.60596e+07	1	2.25981	0.0566741
P0DJI8	SAA1	Serum amyloid A-1 protein OS=Homo sapiens OX=9606 GN=SAA1 PE=1 SV=1	55	8	123	1	1	122	13.5	6.79	392.49	8	0	1.90937e+07	NA	7.60028e+06	NA	NA	NA	NA	1.55119e+07	1.55119e+07	0.25	1.3347e+07	0.5	0.860439	NA
P00709	LALBA	Alpha-lactalbumin OS=Homo sapiens OX=9606 GN=LALBA PE=1 SV=1	6	1	8	1	1	142	16.2	5	13.06	1	0	1.9038e+07	1.39007e+07	5.29303e+06	NA	NA	3.61093e+07	5.64528e+07	3.78996e+07	4.34872e+07	0.75	1.27439e+07	0.75	0.29305	0.015813
K4DIA0	ICOSLG	ICOS ligand OS=Homo sapiens OX=9606 GN=ICOSLG PE=1 SV=1	4	2	26	2	1	473	51.9	8.05	56.87	2	0	1.86978e+07	1.9146e+07	8.76667e+06	1.70327e+07	1.16917e+07	1.23118e+07	1.68097e+07	9.21749e+06	1.25077e+07	1	1.59108e+07	1	1.27208	0.284308
P00338	LDHA	L-lactate dehydrogenase A chain OS=Homo sapiens OX=9606 GN=LDHA PE=1 SV=2	23	6	28	5	1	332	36.7	8.27	52.41	6	1	1.86702e+07	1.65072e+07	2.32991e+07	4.61667e+07	1.00703e+07	NA	436559	NA	5.25344e+06	0.5	2.61608e+07	1	4.97974	0.120942
A0A075B6R9	IGKV2D-24	Immunoglobulin kappa variable 2D-24 (non-functional) (Fragment) OS=Homo sapiens OX=9606 GN=IGKV2D-24 PE=4 SV=1	17	2	9	2	1	120	13.1	8.87	18.82	2	0	1.76797e+07	5.74975e+06	1.63539e+07	8.6344e+06	2.57176e+07	2.82896e+07	8.60952e+07	7.38207e+07	5.34808e+07	1	1.21044e+07	1	0.226332	0.0393896
O95236	APOL3	Apolipoprotein L3 OS=Homo sapiens OX=9606 GN=APOL3 PE=1 SV=3	4	2	10	1	1	402	44.3	8.16	16.81	2	0	1.73037e+07	1.59663e+07	1.18121e+07	NA	4.62355e+06	4.22848e+06	NA	NA	4.42602e+06	0.5	1.50274e+07	0.75	3.39524	0.0157782
D9ZGF2	COL6A3	Collagen, type VI, alpha 3 OS=Homo sapiens OX=9606 GN=COL6A3 PE=2 SV=1	3	9	22	9	1	3177	343.5	6.68	32.25	9	0	1.70731e+07	3.37038e+07	2.19435e+06	2.35159e+07	934333	NA	NA	NA	934333	0.25	1.91218e+07	1	20.4657	NA
B3KUE5	PLTP	Phospholipid transfer protein, isoform CRA_c OS=Homo sapiens OX=9606 GN=PLTP PE=2 SV=1	7	3	5	3	1	513	56.6	6.64	11.46	3	0	1.69893e+07	1.89541e+07	995308	1.35076e+06	1.61933e+07	NA	NA	NA	1.61933e+07	0.25	9.57236e+06	1	0.59113	NA
J3K000	PEPD	PEPD protein OS=Homo sapiens OX=9606 GN=PEPD PE=2 SV=1	7	4	10	4	1	493	54.5	6	19.1	4	0	1.69007e+07	2.08554e+07	1.09971e+07	1.46323e+07	4.41772e+06	NA	1.56079e+06	1.2279e+06	2.40214e+06	0.75	1.58464e+07	1	6.59679	0.00347297
A0A3B3ISX9	TNXB	Tenascin-X OS=Homo sapiens OX=9606 GN=TNXB PE=4 SV=1	1	5	16	5	1	4491	485.1	5.34	35.14	5	0	1.65656e+07	NA	1.88091e+06	1.6507e+07	1.67506e+06	NA	1.1114e+06	NA	1.39323e+06	0.5	1.16512e+07	0.75	8.36273	0.202504
P98160	HSPG2	Basement membrane-specific heparan sulfate proteoglycan core protein OS=Homo sapiens OX=9606 GN=HSPG2 PE=1 SV=4	3	12	34	12	1	4391	468.5	6.51	75.2	12	0	1.63422e+07	4.05185e+07	8.65894e+06	2.96448e+07	8.43648e+06	NA	NA	NA	8.43648e+06	0.25	2.37911e+07	1	2.82003	NA
Q13201	MMRN1	Multimerin-1 OS=Homo sapiens OX=9606 GN=MMRN1 PE=1 SV=3	8	9	32	9	1	1228	138	7.93	60.24	9	0	1.62914e+07	2.47153e+07	2.0287e+07	2.16294e+07	8.51549e+06	9.81704e+06	NA	3.68123e+06	7.33792e+06	0.75	2.07308e+07	1	2.82516	0.00355121
P00739	HPR	Haptoglobin-related protein OS=Homo sapiens OX=9606 GN=HPR PE=2 SV=2	53	20	418	5	1	348	39	7.09	906.21	20	0	1.62249e+07	1.71973e+07	1.40882e+07	2.40845e+07	7.87614e+07	3.74405e+08	3.75992e+08	3.58877e+08	2.97009e+08	1	1.78987e+07	1	0.0602632	0.00866387
Q9HCN6	GP6	Platelet glycoprotein VI OS=Homo sapiens OX=9606 GN=GP6 PE=1 SV=4	10	3	10	3	1	339	36.8	9.2	15.01	3	0	1.57816e+07	1.51759e+07	2.33332e+06	6.44464e+06	1.93068e+06	9.70233e+07	4.88855e+06	3.68861e+06	2.68828e+07	1	9.93385e+06	1	0.369524	0.500019
A0A218KGR2	APP	Amyloid beta A4 protein isoform a OS=Homo sapiens OX=9606 GN=APP PE=4 SV=1	6	4	12	4	1	770	86.9	4.83	20.01	4	0	1.49894e+07	NA	5.14522e+06	1.64909e+07	5.01995e+06	NA	NA	NA	5.01995e+06	0.25	1.22085e+07	0.75	2.432	NA
B9EJA8	MRC1L1	Mannose receptor, C type 1-like 1 OS=Homo sapiens OX=9606 GN=MRC1L1 PE=2 SV=1	4	6	12	6	1	1456	165.9	6.51	22.35	6	0	1.4836e+07	2.75773e+07	6.31549e+06	2.85336e+07	NA	4.86468e+06	2.87241e+06	9.63792e+06	5.79167e+06	0.75	1.93156e+07	1	3.33507	0.0934442
O75326	SEMA7A	Semaphorin-7A OS=Homo sapiens OX=9606 GN=SEMA7A PE=1 SV=1	6	4	16	4	1	666	74.8	7.64	15.59	4	0	1.48105e+07	9.28874e+06	NA	2.62721e+06	6.01302e+06	NA	NA	NA	6.01302e+06	0.25	8.90881e+06	0.75	1.48159	NA
Q15166	PON3	Serum paraoxonase/lactonase 3 OS=Homo sapiens OX=9606 GN=PON3 PE=1 SV=3	18	6	64	4	1	354	39.6	5.41	118.26	6	0	1.45554e+07	NA	2.47511e+07	6.24148e+06	1.01805e+07	NA	NA	NA	1.01805e+07	0.25	1.51827e+07	0.75	1.49135	NA
A0A087WV75	NCAM1	Neural cell adhesion molecule 1 OS=Homo sapiens OX=9606 GN=NCAM1 PE=1 SV=1	4	3	16	3	1	884	97.3	4.93	32.98	3	0	1.44947e+07	2.34311e+07	2.30397e+07	2.62366e+07	9.45903e+06	NA	NA	8.90489e+06	9.18196e+06	0.5	2.18005e+07	1	2.37428	0.0295896
D6RE86	CP	Ceruloplasmin (Fragment) OS=Homo sapiens OX=9606 GN=CP PE=1 SV=8	38	7	309	3	1	178	20.7	7.24	773.78	7	0	1.44462e+07	1.619e+07	9.74511e+06	1.59362e+07	6.61212e+06	9.59353e+06	6.24457e+06	7.53163e+06	7.49546e+06	1	1.40794e+07	1	1.87839	0.00765682
P02675	FGB	Fibrinogen beta chain OS=Homo sapiens OX=9606 GN=FGB PE=1 SV=2	31	13	40	13	1	491	55.9	8.27	80.18	13	0	1.39133e+07	1.58059e+07	1.5843e+07	2.61537e+07	4.07193e+07	1.72415e+07	5.00394e+06	4.65952e+06	1.69061e+07	1	1.7929e+07	1	1.06051	0.912291
Q14213	EBI3	Interleukin-27 subunit beta OS=Homo sapiens OX=9606 GN=EBI3 PE=1 SV=2	13	3	16	3	1	229	25.4	9.25	25.48	3	0	1.39087e+07	1.82962e+07	7.29195e+06	NA	NA	4.05925e+07	NA	3.64522e+07	3.85223e+07	0.5	1.31656e+07	0.75	0.341765	0.0104362
P35916	FLT4	Vascular endothelial growth factor receptor 3 OS=Homo sapiens OX=9606 GN=FLT4 PE=1 SV=3	6	6	26	6	1	1363	152.7	6.3	65.62	6	0	1.37996e+07	5.37656e+07	7.44424e+06	2.36651e+07	5.40777e+07	1.79861e+07	8.97437e+06	7.19041e+06	2.20571e+07	1	2.46687e+07	1	1.1184	0.867427
Q96CF2	CHMP4C	Charged multivesicular body protein 4c OS=Homo sapiens OX=9606 GN=CHMP4C PE=1 SV=1	3	1	6	1	1	233	26.4	6.07	13.53	1	0	1.37205e+07	3.37582e+07	2.5565e+07	NA	NA	NA	1.79963e+07	2.11687e+07	1.95825e+07	0.5	2.43479e+07	0.75	1.24335	0.575181
A0A0X9USM3	#N/A	GCT-A4 heavy chain variable region (Fragment) OS=Homo sapiens OX=9606 PE=2 SV=1	39	4	37	0	1	128	14.3	7.28	117.3	4	2	1.35384e+07	1.02971e+07	1.95023e+07	5.69443e+06	1.6747e+07	1.58501e+07	4.14085e+07	5.35343e+07	3.1885e+07	1	1.22581e+07	1	0.384446	0.0914355
Q9NQS3	NECTIN3	Nectin-3 OS=Homo sapiens OX=9606 GN=NECTIN3 PE=1 SV=1	3	2	3	2	1	549	61	6.19	7.21	2	0	1.34969e+07	NA	NA	1.39598e+07	1.74084e+07	5.77913e+06	2.48872e+07	3.50612e+07	2.0784e+07	1	1.37283e+07	0.5	0.660525	0.488542
A0A087WXI5	CDH1	Cadherin-1 OS=Homo sapiens OX=9606 GN=CDH1 PE=1 SV=1	3	3	11	3	1	903	100	4.79	27.04	3	0	1.3397e+07	1.20214e+07	3.48972e+06	3.65218e+06	NA	3.26327e+06	1.02969e+07	1.01629e+07	7.90767e+06	0.75	8.14007e+06	1	1.02939	0.952246
B2R892	#N/A	cDNA, FLJ93793, highly similar to Homo sapiens creatine kinase, muscle (CKM), mRNA OS=Homo sapiens OX=9606 PE=2 SV=1	2	1	1	1	1	381	43	7.44	2.6	1	0	1.28236e+07	1.11974e+07	5.60425e+06	1.81358e+07	NA	3.52759e+06	1.01678e+07	5.07779e+06	6.25774e+06	0.75	1.19403e+07	1	1.90808	0.163736
Q07954	LRP1	Prolow-density lipoprotein receptor-related protein 1 OS=Homo sapiens OX=9606 GN=LRP1 PE=1 SV=2	3	11	53	11	1	4544	504.3	5.39	92.66	11	0	1.28024e+07	3.62216e+07	1.99025e+07	1.6297e+07	6.29357e+06	1.26921e+06	6.76029e+06	3.35083e+06	4.41847e+06	1	2.13059e+07	1	4.822	0.0194723
P02533	KRT14	Keratin, type I cytoskeletal 14 OS=Homo sapiens OX=9606 GN=KRT14 PE=1 SV=4	15	7	31	2	1	472	51.5	5.16	60.72	7	2	1.26281e+07	4.25758e+06	3.12608e+06	1.04972e+07	1.15547e+07	NA	NA	NA	1.15547e+07	0.25	7.62725e+06	1	0.660101	NA
W0UV93	RAC1	Ribonuclease A C1 OS=Homo sapiens OX=9606 GN=RAC1 PE=3 SV=1	25	3	11	3	1	156	17.6	8.79	34.72	3	0	1.23597e+07	2.06709e+07	NA	2.96427e+07	NA	4.07195e+06	NA	5.1532e+06	4.61257e+06	0.5	2.08911e+07	0.75	4.52916	0.0860407
P04406	GAPDH	Glyceraldehyde-3-phosphate dehydrogenase OS=Homo sapiens OX=9606 GN=GAPDH PE=1 SV=3	38	7	29	7	1	335	36	8.46	52.41	7	0	1.20598e+07	2.76029e+06	NA	6.22694e+06	7.60256e+06	8.32548e+06	2.22537e+06	3.80786e+06	5.49032e+06	1	7.01566e+06	0.75	1.27782	0.616774
H0YJW9	#N/A	Uncharacterized protein (Fragment) OS=Homo sapiens OX=9606 PE=1 SV=3	18	3	77	1	1	148	17	10.86	201.74	3	0	1.2051e+07	1.36338e+07	6.79156e+06	6.47846e+06	8.42975e+06	NA	NA	NA	8.42975e+06	0.25	9.7387e+06	1	1.15528	NA
W0UV28	RAA1	Ribonuclease A A1 OS=Homo sapiens OX=9606 GN=RAA1 PE=3 SV=1	38	6	22	6	1	147	16.5	9.64	50.55	6	0	1.18556e+07	2.22732e+07	1.34917e+07	2.70058e+07	2.90815e+06	NA	NA	NA	2.90815e+06	0.25	1.86566e+07	1	6.41527	NA
A0A024RDY3	LAMP1	Lysosomal-associated membrane protein 1, isoform CRA_a OS=Homo sapiens OX=9606 GN=LAMP1 PE=3 SV=1	4	2	2	2	1	417	44.9	8.75	3.34	2	0	1.18253e+07	1.20145e+07	4.32314e+06	4.64515e+06	1.16518e+07	3.64792e+06	NA	NA	7.64988e+06	0.5	8.20201e+06	1	1.07218	0.898096
Q99784	OLFM1	Noelin OS=Homo sapiens OX=9606 GN=OLFM1 PE=1 SV=4	7	3	7	3	1	485	55.3	6.95	14.13	3	0	1.16358e+07	1.0178e+07	4.9298e+06	1.90745e+07	7.02609e+06	NA	NA	NA	7.02609e+06	0.25	1.14545e+07	1	1.63029	NA
P39060	COL18A1	Collagen alpha-1(XVIII) chain OS=Homo sapiens OX=9606 GN=COL18A1 PE=1 SV=5	3	6	15	6	1	1754	178.1	6.01	26.45	6	0	1.13768e+07	1.54325e+07	5.35319e+06	6.88227e+06	1.10767e+06	6.57876e+06	NA	NA	3.84322e+06	0.5	9.76118e+06	1	2.53985	0.195411
Q9BTY2	FUCA2	Plasma alpha-L-fucosidase OS=Homo sapiens OX=9606 GN=FUCA2 PE=1 SV=2	6	3	13	3	1	467	54	6.25	27.68	3	0	1.13412e+07	1.32765e+07	1.00466e+07	1.11592e+07	9.3129e+06	NA	NA	NA	9.3129e+06	0.25	1.14558e+07	1	1.2301	NA
A0A386NEX7	BST1	Bone marrow stromal cell antigen 1 variant 2 OS=Homo sapiens OX=9606 GN=BST1 PE=2 SV=1	3	1	2	1	1	333	37.5	7.97	4.95	1	0	1.11681e+07	4.76033e+06	1.09648e+06	4.15729e+06	2.06646e+06	NA	NA	NA	2.06646e+06	0.25	5.29555e+06	1	2.56262	NA
Q9HDC9	APMAP	Adipocyte plasma membrane-associated protein OS=Homo sapiens OX=9606 GN=APMAP PE=1 SV=2	14	6	20	6	1	416	46.5	6.16	39.78	6	0	1.106e+07	2.53226e+07	3.01803e+07	2.02959e+07	1.71524e+07	NA	NA	NA	1.71524e+07	0.25	2.17147e+07	1	1.26599	NA
A0A161I202	LTF	Lactoferrin OS=Homo sapiens OX=9606 GN=LTF PE=2 SV=1	16	11	31	11	1	711	78.3	8.18	58.93	11	0	1.10237e+07	1.5302e+07	2.36748e+07	2.78429e+07	3.2907e+06	8.9583e+07	7.35095e+06	3.54838e+07	3.39271e+07	1	1.94608e+07	1	0.573607	0.50185
B2RAN2	#N/A	cDNA, FLJ95014, highly similar to Homo sapiens vanin 1 (VNN1), mRNA OS=Homo sapiens OX=9606 PE=2 SV=1	2	1	3	1	1	513	57	5.57	5.97	1	0	1.09268e+07	3.15805e+06	1.21353e+07	NA	6.73468e+06	8.93625e+06	NA	3.25767e+06	6.30953e+06	0.75	8.74005e+06	0.75	1.38521	0.497668
P05154	SERPINA5	Plasma serine protease inhibitor OS=Homo sapiens OX=9606 GN=SERPINA5 PE=1 SV=3	16	6	19	6	1	406	45.6	9.26	32.71	6	0	1.09185e+07	1.77661e+07	8.21417e+06	1.71997e+07	NA	1.64716e+06	5.29333e+06	NA	3.47024e+06	0.5	1.35246e+07	1	3.89731	0.053255
B2R7Y0	#N/A	cDNA, FLJ93654, highly similar to Homo sapiens serpin peptidase inhibitor, clade B (ovalbumin), member 2 (SERPINB2), mRNA OS=Homo sapiens OX=9606 PE=2 SV=1	7	3	13	3	1	415	46.6	5.64	28.27	3	0	1.06348e+07	8.15884e+06	2.40678e+07	8.00539e+06	2.30825e+07	6.22382e+07	9.8281e+07	1.67476e+07	5.00873e+07	1	1.27167e+07	1	0.253891	0.101484
P78492	ITIL	Inter-alpha-trypsin inhibitor (Fragment) OS=Homo sapiens OX=9606 GN=ITIL PE=2 SV=1	96	8	168	1	1	51	5.7	4.89	377.46	8	0	1.02604e+07	1.3273e+07	8.13378e+06	9.6129e+06	5.3039e+06	NA	NA	NA	5.3039e+06	0.25	1.032e+07	1	1.94574	NA
Q12860	CNTN1	Contactin-1 OS=Homo sapiens OX=9606 GN=CNTN1 PE=1 SV=1	5	4	16	4	1	1018	113.2	5.9	31.7	4	0	1.02119e+07	1.2453e+07	2.58489e+06	1.34611e+07	1.33079e+06	2.26028e+06	2.50211e+06	2.25639e+06	2.08739e+06	1	9.67772e+06	1	4.63627	0.0219764
E9PK25	CFL1	Cofilin-1 OS=Homo sapiens OX=9606 GN=CFL1 PE=1 SV=1	19	2	9	2	1	204	22.7	8.34	20.31	2	0	1.01976e+07	NA	NA	NA	NA	3.05773e+06	7.30262e+06	NA	5.18017e+06	0.5	1.01976e+07	0.25	1.96858	NA
A8K9C4	#N/A	Elongation factor 1-alpha OS=Homo sapiens OX=9606 PE=2 SV=1	18	3	27	3	1	462	50.2	9.01	78.74	3	0	1.00462e+07	6.00114e+06	3.71141e+06	NA	6.3489e+06	2.54121e+06	3.49609e+06	1.343e+06	3.4323e+06	1	6.58626e+06	0.75	1.91891	0.175431
A0A0F7G8J1	PLG	Plasminogen OS=Homo sapiens OX=9606 GN=PLG PE=2 SV=1	9	9	372	1	1	809	90.6	7.36	685.33	9	0	9.95138e+06	9.14467e+06	8.55669e+06	6.86981e+06	6.31446e+06	NA	NA	NA	6.31446e+06	0.25	8.63064e+06	1	1.36681	NA
A0A024R145	ALDOB	Fructose-bisphosphate aldolase OS=Homo sapiens OX=9606 GN=ALDOB PE=3 SV=1	21	7	11	6	1	364	39.4	7.87	25.26	7	1	9.66218e+06	8.9313e+06	2.39743e+07	9.32555e+07	NA	7.09837e+06	1.41864e+07	1.50141e+06	7.5954e+06	0.75	3.39558e+07	1	4.47058	0.32105
B2MUX6	IGF2	Insulin-like growth factor 2 OS=Homo sapiens OX=9606 GN=IGF2 PE=3 SV=1	26	2	31	1	1	69	7.6	5.31	88.79	2	0	9.21246e+06	9.63302e+06	6.1839e+06	9.47905e+06	1.13422e+07	4.84715e+06	1.08254e+07	7.88949e+06	8.72608e+06	1	8.62711e+06	1	0.988658	0.955697
B7Z1F8	#N/A	cDNA FLJ53025, highly similar to Complement C4-B OS=Homo sapiens OX=9606 PE=2 SV=1	54	17	524	2	1	270	30.4	7.99	1461.78	17	0	9.1639e+06	7.90223e+06	4.25925e+06	8.7057e+08	2.63514e+08	2.17461e+07	2.8761e+08	2.33166e+07	1.49047e+08	1	2.22974e+08	1	1.496	0.756704
A8K486	#N/A	Peptidyl-prolyl cis-trans isomerase OS=Homo sapiens OX=9606 PE=2 SV=1	27	5	28	5	1	165	18	6.9	48.99	5	0	8.95199e+06	2.22192e+06	2.86161e+06	6.35095e+06	NA	5.76164e+06	8.10151e+06	6.48163e+06	6.78159e+06	0.75	5.09662e+06	1	0.751537	0.426879
A0A5E4	#N/A	Uncharacterized protein OS=Homo sapiens OX=9606 PE=2 SV=1	36	7	179	1	1	235	24.7	5.94	309.29	7	0	8.87899e+06	9.46556e+07	4.9986e+07	1.98777e+07	7.9529e+07	1.12207e+07	3.5934e+07	5.92448e+07	4.64821e+07	1	4.33496e+07	1	0.932607	0.901218
A8K4E0	#N/A	cDNA FLJ78122 OS=Homo sapiens OX=9606 PE=2 SV=1	12	3	4	3	1	346	36	7.75	13.39	3	0	8.33093e+06	2.00895e+07	NA	2.09639e+07	1.6083e+07	NA	NA	1.23996e+07	1.42413e+07	0.5	1.64614e+07	0.75	1.1559	0.710297
P06733	ENO1	Alpha-enolase OS=Homo sapiens OX=9606 GN=ENO1 PE=1 SV=2	39	12	34	12	1	434	47.1	7.39	49.15	12	0	8.09835e+06	1.41258e+06	2.43789e+06	4.13185e+07	NA	5.69704e+07	1.06769e+08	8.53697e+07	8.30364e+07	0.75	1.33168e+07	1	0.160374	0.00818359
A0A0D9SES6	KISS1	Metastasis-suppressor KiSS-1 OS=Homo sapiens OX=9606 GN=KISS1 PE=1 SV=1	18	2	9	2	1	144	15.1	10.14	19.94	2	0	8.05146e+06	8.8856e+06	NA	1.14704e+07	2.19487e+06	NA	NA	NA	2.19487e+06	0.25	9.46914e+06	0.75	4.31421	NA
B4DTI5	#N/A	cDNA FLJ51544, highly similar to Pregnancy-specific beta-1-glycoprotein 5 OS=Homo sapiens OX=9606 PE=2 SV=1	28	11	258	1	1	333	37.7	8.19	493.55	11	0	7.94423e+06	3.34601e+07	3.02453e+06	2.99613e+07	1.41029e+07	1.72702e+07	1.86274e+07	1.2873e+07	1.57184e+07	1	1.85975e+07	1	1.18317	0.724271
B3KWB5	#N/A	cDNA FLJ42722 fis, clone BRAMY4000277, highly similar to Alpha-1B-glycoprotein OS=Homo sapiens OX=9606 PE=2 SV=1	21	10	224	1	1	345	37	5.62	335.73	10	0	7.91508e+06	9.14315e+06	2.72953e+06	8.75082e+06	5.2735e+06	3.73073e+06	8.71306e+06	6.61535e+06	6.08316e+06	1	7.13465e+06	1	1.17285	0.58583
B2R701	#N/A	cDNA, FLJ93202, Homo sapiens protease inhibitor 16 (PI16), mRNA OS=Homo sapiens OX=9606 PE=2 SV=1	16	6	34	1	1	428	45.7	5.38	77.38	6	0	7.8509e+06	2.12179e+07	2.86606e+06	2.53534e+06	657207	NA	5.90385e+06	NA	3.28053e+06	0.5	8.61756e+06	1	2.62688	0.473539
Q9H8L6	MMRN2	Multimerin-2 OS=Homo sapiens OX=9606 GN=MMRN2 PE=1 SV=2	1	1	4	1	1	949	104.3	5.86	9.4	1	0	7.63374e+06	4.94614e+06	3.91159e+06	3.26419e+06	7.21397e+06	6.14453e+06	6.15405e+06	5.87985e+06	6.3481e+06	1	4.93892e+06	1	0.778015	0.211244
Q6MZU6	DKFZp686C15213	Uncharacterized protein DKFZp686C15213 OS=Homo sapiens OX=9606 GN=DKFZp686C15213 PE=2 SV=1	28	10	81	0	1	464	51.1	7.71	166.37	10	3	7.53561e+06	1.05473e+07	NA	9.9161e+06	670028	1.1005e+07	5.10038e+07	2.02696e+07	2.07371e+07	1	9.33301e+06	0.75	0.450064	0.415987
G5E9F7	PSG1	Pregnancy specific beta-1-glycoprotein 1, isoform CRA_a OS=Homo sapiens OX=9606 GN=PSG1 PE=1 SV=1	29	10	297	1	1	326	36.9	8.75	573.29	10	0	7.20055e+06	1.04353e+07	1.93078e+06	2.95843e+07	5.41204e+07	3.26278e+07	4.87827e+07	5.82946e+07	4.84564e+07	1	1.22878e+07	1	0.253584	0.00462773
A0A1S5UZ07	TLN1	Talin-1 OS=Homo sapiens OX=9606 GN=TLN1 PE=2 SV=1	2	5	13	5	1	2558	271.3	6.11	23.25	5	0	6.96843e+06	NA	3.16096e+06	NA	NA	NA	2.12865e+06	1.54947e+06	1.83906e+06	0.5	5.0647e+06	0.5	2.75396	0.235899
Q9HCU0	CD248	Endosialin OS=Homo sapiens OX=9606 GN=CD248 PE=1 SV=1	3	2	9	2	1	757	80.8	5.35	16.47	2	0	6.78051e+06	1.44938e+07	3.8241e+06	1.27404e+07	925822	NA	NA	NA	925822	0.25	9.4597e+06	1	10.2176	NA
O15031	PLXNB2	Plexin-B2 OS=Homo sapiens OX=9606 GN=PLXNB2 PE=1 SV=3	3	5	6	5	1	1838	205	6.24	5.62	5	0	6.604e+06	1.25626e+07	6.39679e+06	1.29426e+07	2.74914e+07	NA	NA	NA	2.74914e+07	0.25	9.6265e+06	1	0.350164	NA
A0A087X1N8	SERPINB6	Serpin B6 OS=Homo sapiens OX=9606 GN=SERPINB6 PE=1 SV=1	6	1	3	1	1	395	44.8	5.68	1.85	1	0	6.56418e+06	1.17894e+07	560045	1.81866e+07	4.85702e+06	NA	7.07974e+06	1.44582e+06	4.46086e+06	0.75	9.27507e+06	1	2.07921	0.347748
Q59EB6	#N/A	Complement component 1, q subcomponent, receptor 1 variant (Fragment) OS=Homo sapiens OX=9606 PE=2 SV=1	3	2	18	2	1	671	70.4	5.44	39.74	2	0	6.4112e+06	6.09352e+06	4.28546e+06	5.57265e+06	1.50227e+06	NA	NA	NA	1.50227e+06	0.25	5.59071e+06	1	3.7215	NA
B2RBW9	#N/A	cDNA, FLJ95746, highly similar to Homo sapiens inhibin, beta C (INHBC), mRNA OS=Homo sapiens OX=9606 PE=2 SV=1	15	4	15	4	1	352	38.2	7.11	19.19	4	0	6.03138e+06	NA	4.65494e+06	2.85913e+06	2.73759e+06	1.36227e+06	2.41096e+06	1.59033e+06	2.02529e+06	1	4.51515e+06	0.75	2.22939	0.0340384
Q9H804	#N/A	cDNA FLJ14022 fis, clone HEMBA1003538, weakly similar to COMPLEMENT C1R COMPONENT OS=Homo sapiens OX=9606 PE=2 SV=1	18	8	85	1	1	438	48	7.46	208.4	8	0	5.85526e+06	1.11074e+07	NA	NA	NA	NA	NA	1.53693e+06	1.53693e+06	0.25	8.48135e+06	0.5	5.51839	NA
Q15485	FCN2	Ficolin-2 OS=Homo sapiens OX=9606 GN=FCN2 PE=1 SV=2	12	4	9	4	1	313	34	6.77	25.38	4	0	5.56987e+06	NA	4.39162e+06	NA	3.30643e+07	4.73343e+07	NA	3.89744e+07	3.9791e+07	0.75	4.98075e+06	0.5	0.125173	0.00742119
Q9UHG3	PCYOX1	Prenylcysteine oxidase 1 OS=Homo sapiens OX=9606 GN=PCYOX1 PE=1 SV=3	9	4	14	4	1	505	56.6	6.18	13.11	4	0	5.49061e+06	8.44783e+06	5.3479e+06	7.9464e+06	3.95675e+07	6.68216e+06	1.32228e+07	1.27924e+07	1.80662e+07	1	6.80818e+06	1	0.376846	0.177263
B5MCE1	PSG6	Pregnancy-specific beta-1-glycoprotein 6 OS=Homo sapiens OX=9606 GN=PSG6 PE=1 SV=1	20	8	230	1	1	331	36.6	7.77	444.44	8	0	5.34934e+06	6.02374e+07	NA	4.97978e+07	2.77133e+07	1.77815e+07	4.11023e+07	4.091e+07	3.18768e+07	1	3.84615e+07	0.75	1.20657	0.690205
P04066	FUCA1	Tissue alpha-L-fucosidase OS=Homo sapiens OX=9606 GN=FUCA1 PE=1 SV=4	4	2	13	2	1	466	53.7	6.84	20.8	2	0	5.32458e+06	3.15375e+06	NA	3.1607e+06	NA	NA	NA	1.21803e+06	1.21803e+06	0.25	3.87968e+06	0.75	3.18521	NA
Q8TAQ9	SUN3	SUN domain-containing protein 3 OS=Homo sapiens OX=9606 GN=SUN3 PE=1 SV=4	2	2	10	2	1	357	40.5	7.83	20.33	2	0	5.25637e+06	1.02716e+07	5.52693e+06	3.4254e+06	2.48329e+06	4.27768e+06	5.86831e+06	5.35093e+06	4.49505e+06	1	6.12007e+06	1	1.36151	0.360231
A8K061	#N/A	cDNA FLJ77880, highly similar to Homo sapiens angiopoietin-like 3, mRNA OS=Homo sapiens OX=9606 PE=2 SV=1	4	2	9	2	1	460	53.6	6.6	17.4	2	0	5.16425e+06	5.95858e+06	3.64449e+06	4.58011e+06	1.31755e+06	NA	NA	2.67379e+06	1.99567e+06	0.5	4.83686e+06	1	2.42368	0.0278355
Q14766	LTBP1	Latent-transforming growth factor beta-binding protein 1 OS=Homo sapiens OX=9606 GN=LTBP1 PE=1 SV=4	3	4	4	4	1	1721	186.7	5.96	7.77	4	0	5.12714e+06	1.73322e+06	NA	NA	1.35726e+09	NA	NA	6.40127e+08	9.98691e+08	0.5	3.43018e+06	0.5	0.00343467	0.108987
Q8NBJ4	GOLM1	Golgi membrane protein 1 OS=Homo sapiens OX=9606 GN=GOLM1 PE=1 SV=1	11	4	6	4	1	401	45.3	4.97	16.87	4	0	5.04752e+06	5.16552e+06	2.61359e+06	1.28136e+07	2.27717e+06	NA	NA	NA	2.27717e+06	0.25	6.41005e+06	1	2.81492	NA
Q9UJJ9	GNPTG	N-acetylglucosamine-1-phosphotransferase subunit gamma OS=Homo sapiens OX=9606 GN=GNPTG PE=1 SV=1	11	2	12	2	1	305	34	6.95	23.05	2	0	4.99001e+06	6.84077e+06	6.32019e+06	3.61599e+06	4.05156e+06	NA	2.16636e+06	NA	3.10896e+06	0.5	5.44174e+06	1	1.75034	0.130304
Q9UL78	#N/A	Myosin-reactive immunoglobulin light chain variable region (Fragment) OS=Homo sapiens OX=9606 PE=2 SV=1	45	3	33	1	1	109	11.6	8.29	72.45	3	0	4.82751e+06	7.03657e+06	1.03391e+07	7.12146e+06	1.15883e+07	NA	NA	NA	1.15883e+07	0.25	7.33116e+06	1	0.632635	NA
Q86U17	SERPINA11	Serpin A11 OS=Homo sapiens OX=9606 GN=SERPINA11 PE=2 SV=2	3	1	12	1	1	422	47	7.68	19.75	1	0	4.78862e+06	4.86513e+06	2.1246e+06	4.65177e+06	2.25062e+06	2.10325e+06	3.11376e+06	1.6083e+06	2.26898e+06	1	4.10753e+06	1	1.81029	0.0459701
J3KNP4	SEMA4B	Semaphorin-4B OS=Homo sapiens OX=9606 GN=SEMA4B PE=1 SV=1	3	2	4	2	1	837	92.7	7.05	6.52	2	0	4.74485e+06	8.1673e+06	7.37104e+06	6.77426e+06	6.06923e+06	4.13915e+06	3.96334e+06	3.73223e+06	4.47599e+06	1	6.76436e+06	1	1.51126	0.0451881
E9PR17	#N/A	Uncharacterized protein OS=Homo sapiens OX=9606 PE=1 SV=1	18	2	5	2	1	130	14.5	7.77	6.05	2	0	4.52708e+06	1.01867e+07	4.62727e+06	1.58673e+06	NA	NA	6.50966e+06	NA	6.50966e+06	0.25	5.23195e+06	1	0.80372	NA
B2R7D2	#N/A	cDNA, FLJ93389, highly similar to Homo sapiens multiple inositol polyphosphate histidine phosphatase, 1 (MINPP1), mRNA OS=Homo sapiens OX=9606 PE=2 SV=1	4	2	14	2	1	487	55.1	7.97	40.89	2	0	4.36978e+06	7.1716e+06	2.89757e+06	NA	4.91309e+06	2.4197e+06	4.80496e+06	3.38294e+06	3.88017e+06	1	4.81298e+06	0.75	1.24041	0.494223
X5D7A8	CADM1	Cell adhesion molecule 1 isoform A (Fragment) OS=Homo sapiens OX=9606 GN=CADM1 PE=2 SV=1	1	1	6	1	1	471	51.5	4.87	7.18	1	0	4.35432e+06	9.37752e+06	4.03992e+06	7.61986e+06	5.24234e+06	5.98547e+06	7.59749e+06	4.58894e+06	5.85356e+06	1	6.3479e+06	1	1.08445	0.74429
P0DOX7	#N/A	Immunoglobulin kappa light chain OS=Homo sapiens OX=9606 PE=1 SV=1	40	6	59	2	1	214	23.4	7.17	216.98	6	0	4.22853e+06	5.75478e+06	1.28077e+07	8.63408e+06	1.06971e+07	8.18372e+06	4.57187e+07	2.23555e+07	2.17388e+07	1	7.85628e+06	1	0.361395	0.16468
P12109	COL6A1	Collagen alpha-1(VI) chain OS=Homo sapiens OX=9606 GN=COL6A1 PE=1 SV=3	4	3	9	3	1	1028	108.5	5.43	15.02	3	0	4.16702e+06	7.8954e+06	NA	7.76163e+06	NA	NA	3.08406e+06	NA	3.08406e+06	0.25	6.60802e+06	0.75	2.14264	NA
Q6UY14	ADAMTSL4	ADAMTS-like protein 4 OS=Homo sapiens OX=9606 GN=ADAMTSL4 PE=1 SV=2	3	3	10	3	1	1074	116.5	8.34	15.6	3	0	4.12263e+06	9.73877e+06	447904	7.56466e+06	NA	NA	407519	NA	407519	0.25	5.46849e+06	1	13.419	NA
A1L4H1	SSC5D	Soluble scavenger receptor cysteine-rich domain-containing protein SSC5D OS=Homo sapiens OX=9606 GN=SSC5D PE=1 SV=3	4	3	6	3	1	1573	165.6	6.13	11.17	3	0	4.04692e+06	1.43202e+07	NA	1.07008e+07	NA	6.22822e+06	1.49649e+07	6.20889e+06	9.13399e+06	0.75	9.68929e+06	0.75	1.06079	0.900949
Q86UD1	OAF	Out at first protein homolog OS=Homo sapiens OX=9606 GN=OAF PE=2 SV=1	7	2	11	2	1	273	30.7	6.84	13.91	2	0	3.98316e+06	1.02099e+07	1.6229e+07	2.18647e+06	4.1913e+06	NA	NA	NA	4.1913e+06	0.25	8.15212e+06	1	1.94501	NA
B4DJQ5	#N/A	cDNA FLJ59211, highly similar to Glucosidase 2 subunit beta OS=Homo sapiens OX=9606 PE=2 SV=1	1	1	1	1	1	535	60.1	4.42	0	1	0	3.85152e+06	7.15717e+06	NA	4.17573e+06	NA	3.43199e+06	5.23081e+06	6.84568e+06	5.16949e+06	0.75	5.06148e+06	0.75	0.979105	0.943877
Q86SQ4	ADGRG6	Adhesion G-protein coupled receptor G6 OS=Homo sapiens OX=9606 GN=ADGRG6 PE=1 SV=3	5	5	23	5	1	1221	136.6	7.87	50.55	5	0	3.8229e+06	1.00752e+07	1.61682e+06	1.98119e+07	1.10144e+07	NA	NA	NA	1.10144e+07	0.25	8.83171e+06	1	0.801835	NA
G3V1C5	IL18BP	Interleukin 18 binding protein, isoform CRA_a OS=Homo sapiens OX=9606 GN=IL18BP PE=1 SV=1	4	1	7	1	1	199	21.9	7.64	7.41	1	0	3.81451e+06	3.98158e+06	2.29804e+06	7.7616e+06	4.42669e+06	3.41941e+06	9.97127e+06	4.25639e+06	5.51844e+06	1	4.46393e+06	1	0.808912	0.598621
B2R7N9	#N/A	cDNA, FLJ93532, highly similar to Homo sapiens osteomodulin (OMD), mRNA OS=Homo sapiens OX=9606 PE=2 SV=1	2	1	3	1	1	421	49.4	5.52	1.71	1	0	3.78358e+06	3.42186e+06	2.18256e+06	3.90571e+06	NA	7.91073e+06	1.28464e+07	NA	1.03786e+07	0.5	3.32343e+06	1	0.320221	0.0121766
A8K7Q1	#N/A	cDNA FLJ77770, highly similar to Homo sapiens nucleobindin 1 (NUCB1), mRNA OS=Homo sapiens OX=9606 PE=2 SV=1	2	1	5	1	1	461	53.9	5.25	9.17	1	0	3.52648e+06	9.14042e+06	2.52944e+06	3.9003e+06	NA	NA	1.76485e+07	4.93686e+06	1.12927e+07	0.5	4.77416e+06	1	0.422765	0.219662
B4E3D4	#N/A	cDNA FLJ56293, highly similar to Transmembrane glycoprotein NMB OS=Homo sapiens OX=9606 PE=2 SV=1	1	1	3	1	1	607	68	6.19	3.3	1	0	3.44504e+06	3.36641e+06	NA	NA	2.42412e+06	NA	NA	NA	2.42412e+06	0.25	3.40572e+06	0.5	1.40493	NA
P35556	FBN2	Fibrillin-2 OS=Homo sapiens OX=9606 GN=FBN2 PE=1 SV=3	2	5	9	4	1	2912	314.6	4.86	17.46	5	1	3.41094e+06	NA	NA	NA	1.97265e+06	NA	NA	NA	1.97265e+06	0.25	3.41094e+06	0.25	1.72912	NA
V9HW92	HEL-S-112	Epididymis secretory protein Li 112 OS=Homo sapiens OX=9606 GN=HEL-S-112 PE=2 SV=1	6	2	6	2	1	329	36	7.02	12.07	2	0	2.77449e+06	NA	NA	NA	NA	3.9578e+06	2.43076e+06	3.07049e+06	3.15302e+06	0.75	2.77449e+06	0.25	0.879948	NA
Q13740	ALCAM	CD166 antigen OS=Homo sapiens OX=9606 GN=ALCAM PE=1 SV=2	9	4	14	4	1	583	65.1	6.25	34.87	4	0	2.65249e+06	NA	NA	2.47573e+06	2.01934e+06	NA	NA	8.56571e+06	5.29253e+06	0.5	2.56411e+06	0.5	0.484478	0.492359
Q8NBP7	PCSK9	Proprotein convertase subtilisin/kexin type 9 OS=Homo sapiens OX=9606 GN=PCSK9 PE=1 SV=3	10	5	21	5	1	692	74.2	6.61	48.22	5	0	2.5873e+06	1.62416e+07	1.88937e+07	1.72481e+07	2.52558e+07	1.71432e+07	2.5682e+06	5.455e+06	1.26055e+07	1	1.37427e+07	1	1.09021	0.866228
V9HWP2	HEL-S-125m	Epididymis luminal protein 35 OS=Homo sapiens OX=9606 GN=HEL-S-125m PE=2 SV=1	4	3	13	2	1	803	92.4	4.84	20.77	3	0	2.50841e+06	4.66679e+06	6.6972e+06	5.1448e+06	2.11815e+06	1.72296e+06	4.02552e+06	NA	2.62221e+06	0.75	4.7543e+06	1	1.81309	0.131569
Q59EN5	#N/A	Prosaposin variant (Fragment) OS=Homo sapiens OX=9606 PE=2 SV=1	2	1	4	1	1	530	58.7	5.1	8.36	1	0	2.42014e+06	2.45603e+06	7.83301e+06	862214	1.41927e+06	1.14849e+06	2.87804e+06	1.14879e+06	1.64865e+06	1	3.39285e+06	1	2.05796	0.312291
Q9H4A9	DPEP2	Dipeptidase 2 OS=Homo sapiens OX=9606 GN=DPEP2 PE=1 SV=3	15	7	40	7	1	486	53.3	6.54	87.31	7	0	2.24878e+06	2.2804e+06	1.03245e+06	1.02076e+07	1.43821e+07	3.16706e+06	5.63593e+06	3.98858e+06	6.79342e+06	1	3.94231e+06	1	0.580313	0.425139
P13473	LAMP2	Lysosome-associated membrane glycoprotein 2 OS=Homo sapiens OX=9606 GN=LAMP2 PE=1 SV=2	2	1	9	1	1	410	44.9	5.63	4.98	1	0	2.13743e+06	1.15626e+06	1.12299e+06	2.1944e+06	1.95718e+06	1.79095e+06	1.51281e+06	2.31973e+06	1.89517e+06	1	1.65277e+06	1	0.872097	0.504044
Q53GZ6	#N/A	Heat shock 70kDa protein 8 isoform 1 variant (Fragment) OS=Homo sapiens OX=9606 PE=2 SV=1	14	6	25	5	1	646	70.9	5.41	41.01	6	0	1.92287e+06	1.65538e+06	2.19565e+06	6.01903e+06	NA	286494	697108	NA	491801	0.5	2.94823e+06	1	5.99477	0.188054
H0YMF1	ACAN	Aggrecan core protein OS=Homo sapiens OX=9606 GN=ACAN PE=1 SV=2	0	1	2	1	1	2568	265.2	4.12	1.61	1	0	1.90663e+06	3.45579e+06	2.31471e+06	NA	4.14646e+06	NA	NA	NA	4.14646e+06	0.25	2.55904e+06	0.75	0.617164	NA
A0A2P9AWV2	BQ8482_90012	Uncharacterized protein OS=Homo sapiens OX=9606 GN=BQ8482_90012 PE=4 SV=1	16	1	3	1	1	45	4.9	5.17	6	1	0	1.7908e+06	NA	NA	2.20298e+06	2.02803e+06	NA	NA	NA	2.02803e+06	0.25	1.99689e+06	0.5	0.984644	NA
M0R276	PSG11	Pregnancy-specific beta-1-glycoprotein 11 (Fragment) OS=Homo sapiens OX=9606 GN=PSG11 PE=1 SV=1	30	11	144	1	1	320	36	8.54	307.77	11	3	1.72691e+06	1.29258e+08	1.2169e+07	4.94575e+07	4.45256e+07	4.94573e+07	3.20943e+07	3.90422e+07	4.12798e+07	1	4.81527e+07	1	1.1665	0.821447
Q15063	POSTN	Periostin OS=Homo sapiens OX=9606 GN=POSTN PE=1 SV=2	6	4	16	4	1	836	93.3	7.53	26.8	4	0	1.67702e+06	2.57939e+06	1.41784e+06	1.48609e+06	2.4904e+06	1.05856e+06	1.15438e+06	3.61574e+06	2.07977e+06	1	1.79008e+06	1	0.860713	0.677986
Q9BYJ0	FGFBP2	Fibroblast growth factor-binding protein 2 OS=Homo sapiens OX=9606 GN=FGFBP2 PE=1 SV=1	14	2	5	2	1	223	24.6	8.87	14.67	2	0	1.66818e+06	4.29006e+06	3.26426e+06	NA	1.63918e+06	4.6707e+06	NA	4.05077e+07	1.56059e+07	0.75	3.07417e+06	0.75	0.196988	0.372983
B4DY90	#N/A	Tubulin beta chain OS=Homo sapiens OX=9606 PE=2 SV=1	20	4	11	4	1	464	52	4.92	9.48	4	0	1.49575e+06	734499	NA	3.56052e+06	1.19694e+06	NA	NA	653849	925393	0.5	1.93025e+06	0.75	2.08588	0.431508
Q9UL83	#N/A	Myosin-reactive immunoglobulin light chain variable region (Fragment) OS=Homo sapiens OX=9606 PE=2 SV=1	36	2	13	1	1	108	11.8	8.68	42.18	2	0	1.46537e+06	2.37702e+06	NA	2.37237e+06	NA	NA	1.05434e+07	4.31497e+06	7.42917e+06	0.5	2.07159e+06	0.75	0.278845	0.107329
Q9UBG0	MRC2	C-type mannose receptor 2 OS=Homo sapiens OX=9606 GN=MRC2 PE=1 SV=2	1	1	3	1	1	1479	166.6	5.83	8.14	1	0	1.46451e+06	1.2534e+06	NA	NA	NA	NA	2.13832e+06	NA	2.13832e+06	0.25	1.35895e+06	0.5	0.635525	NA
P28827	PTPRM	Receptor-type tyrosine-protein phosphatase mu OS=Homo sapiens OX=9606 GN=PTPRM PE=1 SV=2	1	2	3	2	1	1452	163.6	6.65	0	2	0	1.41197e+06	2.97111e+06	441682	1.14355e+06	836657	NA	NA	NA	836657	0.25	1.49208e+06	1	1.78338	NA
P28799	GRN	Granulins OS=Homo sapiens OX=9606 GN=GRN PE=1 SV=2	5	2	11	2	1	593	63.5	6.83	29.34	2	0	1.30701e+06	4.73396e+06	NA	2.53628e+06	NA	NA	6.94423e+06	1.01934e+07	8.5688e+06	0.5	2.85909e+06	0.75	0.333662	0.0485182
A0A384NL58	#N/A	Epididymis secretory sperm binding protein OS=Homo sapiens OX=9606 PE=2 SV=1	5	1	4	1	1	353	37.4	8.95	6.9	1	0	962154	5.56611e+06	593373	1.44641e+06	3.51939e+06	3.26169e+06	7.31615e+06	4.92382e+06	4.75527e+06	1	2.14201e+06	1	0.450451	0.128229
A0A024R5F9	B3GNT6	UDP-GlcNAc:betaGal beta-1,3-N-acetylglucosaminyltransferase 6, isoform CRA_a OS=Homo sapiens OX=9606 GN=B3GNT6 PE=4 SV=1	8	3	7	3	1	415	47.1	7.2	10.5	3	0	698649	NA	NA	886672	1.65394e+06	NA	3.35342e+06	NA	2.50368e+06	0.5	792660	0.5	0.316598	0.183318
Q8TCZ8	APOE	Apolipoprotein E (Fragment) OS=Homo sapiens OX=9606 GN=APOE PE=4 SV=1	79	6	79	2	1	57	6.7	9.98	219.5	6	0	3786.12	6.81379e+06	3.7374e+06	NA	1.11486e+07	5.8989e+06	8.19871e+06	5.16735e+06	7.6034e+06	1	3.51833e+06	0.75	0.462731	0.134774
